# Supplementary material for: 1,5-Bis[1-(2,4-dihy­droxy­phen­yl)ethyl­idene]carbonohydrazide dimethyl­formamide disolvate
Source: Acta Crystallogr Sect E Struct Rep Online. 2010 Oct 30;66(Pt 11):o2968. doi: 10.1107/S1600536810043151 (PMC3009339; doi:10.1107/S1600536810043151)
Supplement: Supplementary file 1 [file e-66-o2968-sup1.cif]

##############################################################################
###                                                                        ###
###        Electronic paper (Acta Crystallographica Section E)             ###
###                                                                        ###
##############################################################################
#                                                                            #
# This CIF contains the data in a paper accepted for publication in Acta     #
# Crystallographica Section E. It conforms to the requirements of Notes      #
# for Authors for Section E, and has been peer reviewed under the auspices   #
# of the IUCr Commission on Journals.                                        #
#                                                                            #
# Full details of the Crystallographic Information File format               #
# are given in the paper "The Crystallographic Information File (CIF):       #
# a New Standard Archive File for Crystallography" by S. R. Hall, F. H.      #
# Allen and I. D. Brown [Acta Cryst. (1991), A47, 655-685].                  #
#                                                                            #
# The current version of the core CIF dictionary is obtainable from          #
# ftp://ftp.iucr.org/pub/cif_core.dic. The current version number is 2.4.    #
#                                                                            #
# Software is freely available for graphical display of the structure(s) in  #
# this CIF.  For information consult the CIF home page http://www.iucr.org/  #
# cif/home.html                                                              #
#                                                                            #
# This file may be used for bona fide research purposes within the           #
# scientific community so long as proper attribution is given to the journal # 
# article from which it was obtained.                                        #
#                                                                            #
##############################################################################
                                             
data_I
_audit_creation_method     SHELXL-97
_chemical_name_systematic
;
1,5-Bis[1-(2,4-dihydroxyphenyl)ethylidene]carbonohydrazide
dimethylformamide disolvate
;
_chemical_name_common     ?
_chemical_formula_moiety     'C17 H18 N4 O5, 2(C3 H7 N O)'
_chemical_formula_sum     'C23 H32 N6 O7'
_chemical_formula_iupac     'C17 H18 N4 O5, 2C3 H7 N O'
_chemical_formula_weight     504.55
_chemical_melting_point     ?
_symmetry_cell_setting     monoclinic
_symmetry_space_group_name_H-M     'P 21/n'
loop_
    _symmetry_equiv_pos_as_xyz
    'x, y, z'
    '-x+1/2, y+1/2, -z+1/2'
    '-x, -y, -z'
    'x-1/2, -y-1/2, z-1/2'
_cell_length_a     11.3506(11)
_cell_length_b     9.0160(7)
_cell_length_c     24.953(3)
_cell_angle_alpha     90.00
_cell_angle_beta     97.5460(10)
_cell_angle_gamma     90.00
_cell_volume     2531.5(4)
_cell_formula_units_Z     4
_cell_measurement_reflns_used     2127
_cell_measurement_theta_min     2.865
_cell_measurement_theta_max     23.921
_cell_measurement_temperature     298(2)
_exptl_crystal_description     block
_exptl_crystal_colour     colourless
_exptl_crystal_size_max     0.50
_exptl_crystal_size_mid     0.37
_exptl_crystal_size_min     0.35
_exptl_crystal_density_diffrn     1.324
_exptl_crystal_density_meas     ?
_exptl_crystal_density_method     'not measured'
_exptl_crystal_F_000     1072
_exptl_absorpt_coefficient_mu     0.099
_exptl_absorpt_correction_type     multi-scan
_exptl_absorpt_process_details     '(SADABS; Sheldrick, 1996)'
_exptl_absorpt_correction_T_min     0.9519
_exptl_absorpt_correction_T_max     0.9660
_exptl_special_details
;
;
_diffrn_ambient_temperature     298(2)
_diffrn_radiation_type     MoK\a
_diffrn_radiation_wavelength     0.71073
_diffrn_radiation_source     'fine-focus sealed tube'
_diffrn_radiation_monochromator     graphite
_diffrn_measurement_device_type     'Bruker SMART APEX CCD area-detector'
_diffrn_measurement_method     '\f and \w'
_diffrn_detector_area_resol_mean     ?
_diffrn_reflns_number     12361
_diffrn_reflns_av_R_equivalents     0.0553
_diffrn_reflns_av_sigmaI/netI     0.0723
_diffrn_reflns_theta_min     2.80
_diffrn_reflns_theta_max     25.02
_diffrn_reflns_theta_full     25.02
_diffrn_measured_fraction_theta_max     0.998
_diffrn_measured_fraction_theta_full     0.998
_diffrn_reflns_limit_h_min     -11
_diffrn_reflns_limit_h_max     13
_diffrn_reflns_limit_k_min     -10
_diffrn_reflns_limit_k_max     10
_diffrn_reflns_limit_l_min     -29
_diffrn_reflns_limit_l_max     27
_diffrn_standards_number     ?
_diffrn_standards_interval_count     ?
_diffrn_standards_interval_time     ?
_diffrn_standards_decay_%     ?
_refine_special_details
;
Refinement of <i>F</i>^2^ against ALL reflections. The weighted <i>R</i>-factor
<i>wR</i> and goodness of fit <i>S</i> are based on <i>F</i>^2^, conventional
<i>R</i>-factors <i>R</i> are based on <i>F</i>, with <i>F</i> set to zero for
negative <i>F</i>^2^. The threshold expression of <i>F</i>^2^ >
\s(<i>F</i>^2^) is used only for calculating <i>R</i>-factors(gt) <i>etc</i>.
and is not relevant to the choice of reflections for refinement.
<i>R</i>-factors based on <i>F</i>^2^ are statistically about twice as large
as those based on <i>F</i>, and <i>R</i>- factors based on ALL data will be
even larger.
;
_reflns_number_total     4466
_reflns_number_gt     2158
_reflns_threshold_expression     I>2sigma(I)
_refine_ls_structure_factor_coef     Fsqd
_refine_ls_matrix_type     full
_refine_ls_R_factor_all     0.1256
_refine_ls_R_factor_gt     0.0510
_refine_ls_wR_factor_gt     0.1132
_refine_ls_wR_factor_ref     0.1524
_refine_ls_goodness_of_fit_ref     1.030
_refine_ls_restrained_S_all     1.032
_refine_ls_number_reflns     4466
_refine_ls_number_parameters     331
_refine_ls_number_restraints     1
_refine_ls_hydrogen_treatment     constr
_refine_ls_weighting_scheme     calc
_refine_ls_weighting_details
         'calc w=1/[\s^2^(Fo^2^)+(0.0565P)^2^+0.4683P] where P=(Fo^2^+2Fc^2^)/3'
_atom_sites_solution_hydrogens     geom
_atom_sites_solution_primary     direct
_atom_sites_solution_secondary     difmap
_refine_ls_shift/su_max     0.009
_refine_ls_shift/su_mean     0.000
_refine_diff_density_max     0.301
_refine_diff_density_min     -0.269
_refine_ls_extinction_method     none
_refine_ls_extinction_coef     ?
loop_
    _atom_type_symbol
    _atom_type_description
    _atom_type_scat_dispersion_real
    _atom_type_scat_dispersion_imag
    _atom_type_scat_source
    'C' 'C' 0.0033 0.0016
                         'International Tables Vol C Tables 4.2.6.8 and 6.1.1.4'
    'H' 'H' 0.0000 0.0000
                         'International Tables Vol C Tables 4.2.6.8 and 6.1.1.4'
    'N' 'N' 0.0061 0.0033
                         'International Tables Vol C Tables 4.2.6.8 and 6.1.1.4'
    'O' 'O' 0.0106 0.0060
                         'International Tables Vol C Tables 4.2.6.8 and 6.1.1.4'
_computing_data_collection     'SMART (Bruker, 2007)'
_computing_cell_refinement     'SAINT (Bruker, 2007)'
_computing_data_reduction     'SAINT (Bruker, 2007)'
_computing_structure_solution     'SHELXS97 (Sheldrick, 2008)'
_computing_structure_refinement     'SHELXL97 (Sheldrick, 2008)'
_computing_molecular_graphics     'SHELXTL (Sheldrick, 2008)'
_computing_publication_material     'SHELXTL (Sheldrick, 2008)'
loop_
    _atom_site_type_symbol
    _atom_site_label
    _atom_site_fract_x
    _atom_site_fract_y
    _atom_site_fract_z
    _atom_site_U_iso_or_equiv
    _atom_site_adp_type
    _atom_site_calc_flag
    _atom_site_refinement_flags
    _atom_site_occupancy
    _atom_site_disorder_assembly
    _atom_site_disorder_group
    N N3 0.5482(2) 1.0132(3) 0.38574(9) 0.0413(7) Uani d . 1 . .
    H H3' 0.6233 1.0203 0.3961 0.050 Uiso calc R 1 . .
    N N4 0.4960(2) 1.0910(3) 0.34129(9) 0.0379(7) Uani d . 1 . .
    N N1 0.4829(2) 0.7684(3) 0.48746(9) 0.0362(7) Uani d . 1 . .
    N N2 0.5404(2) 0.8673(3) 0.45843(9) 0.0375(7) Uani d . 1 . .
    H H2' 0.6131 0.8921 0.4687 0.045 Uiso calc RD 1 . .
    C C1 0.4790(3) 0.9250(4) 0.41282(12) 0.0352(8) Uani d . 1 . .
    C C2 0.5629(3) 1.1733(4) 0.31528(12) 0.0371(8) Uani d . 1 . .
    O O1 0.29729(18) 0.6107(3) 0.49012(9) 0.0542(7) Uani d . 1 . .
    H H1 0.3414 0.6680 0.4767 0.081 Uiso calc R 1 . .
    O O4 0.34283(19) 1.5034(3) 0.13770(9) 0.0537(7) Uani d . 1 . .
    H H4 0.2743 1.4758 0.1286 0.081 Uiso calc R 1 . .
    C C4 0.5033(3) 1.2567(4) 0.26924(11) 0.0346(8) Uani d . 1 . .
    C C12 0.4686(3) 0.6037(3) 0.55900(11) 0.0348(8) Uani d . 1 . .
    O O5 0.37418(19) 0.8984(3) 0.39800(9) 0.0519(7) Uani d . 1 . .
    C C10 0.5368(3) 0.7104(3) 0.53123(12) 0.0353(8) Uani d . 1 . .
    C C7 0.3926(3) 1.4211(4) 0.18086(12) 0.0405(8) Uani d . 1 . .
    C C6 0.3283(3) 1.3208(4) 0.20663(12) 0.0406(8) Uani d . 1 . .
    H H14 0.2480 1.3068 0.1946 0.049 Uiso calc R 1 . .
    O O3 0.31113(19) 1.1458(3) 0.27370(9) 0.0607(7) Uani d . 1 . .
    H H3 0.3505 1.1027 0.2989 0.091 Uiso calc R 1 . .
    C C14 0.2910(3) 0.4568(4) 0.56516(13) 0.0465(9) Uani d . 1 . .
    H H16 0.2140 0.4307 0.5509 0.056 Uiso calc R 1 . .
    C C13 0.3532(3) 0.5593(4) 0.53799(12) 0.0391(8) Uani d . 1 . .
    C C9 0.5651(3) 1.3599(4) 0.24144(13) 0.0476(9) Uani d . 1 . .
    H H18 0.6457 1.3738 0.2526 0.057 Uiso calc R 1 . .
    C C5 0.3820(3) 1.2408(4) 0.25034(12) 0.0378(8) Uani d . 1 . .
    C C17 0.5158(3) 0.5373(4) 0.60781(13) 0.0472(9) Uani d . 1 . .
    H H20 0.5923 0.5634 0.6228 0.057 Uiso calc R 1 . .
    C C15 0.3419(3) 0.3934(4) 0.61297(14) 0.0460(9) Uani d . 1 . .
    C C16 0.4555(3) 0.4360(4) 0.63457(13) 0.0500(9) Uani d . 1 . .
    H H22 0.4906 0.3958 0.6671 0.060 Uiso calc R 1 . .
    O O2 0.2771(2) 0.2926(3) 0.63652(10) 0.0647(7) Uani d . 1 . .
    H H2 0.3137 0.2667 0.6655 0.097 Uiso calc R 1 . .
    C C8 0.5119(3) 1.4409(4) 0.19856(13) 0.0482(9) Uani d . 1 . .
    H H24 0.5560 1.5090 0.1815 0.058 Uiso calc R 1 . .
    C C11 0.6630(3) 0.7461(4) 0.55445(13) 0.0512(9) Uani d . 1 . .
    H H26A 0.6754 0.8512 0.5530 0.077 Uiso calc RD 1 . .
    H H26B 0.7168 0.6964 0.5338 0.077 Uiso calc R 1 . .
    H H26C 0.6771 0.7133 0.5913 0.077 Uiso calc R 1 . .
    C C3 0.6951(3) 1.1842(4) 0.33107(14) 0.0601(11) Uani d . 1 . .
    H H32A 0.7117 1.2473 0.3621 0.090 Uiso calc R 1 . .
    H H32B 0.7310 1.2250 0.3016 0.090 Uiso calc R 1 . .
    H H32C 0.7271 1.0872 0.3396 0.090 Uiso calc R 1 . .
    O O6 0.7696(2) 1.0156(3) 0.46093(10) 0.0652(8) Uani d . 1 . .
    C C18 0.8226(3) 1.0859(4) 0.49864(15) 0.0531(10) Uani d . 1 . .
    H H18A 0.7916 1.0823 0.5313 0.064 Uiso calc R 1 . .
    N N5 0.9189(2) 1.1658(3) 0.49747(12) 0.0555(8) Uani d . 1 . .
    C C20 0.9664(4) 1.1869(5) 0.44770(17) 0.0911(15) Uani d . 1 . .
    H H20A 0.9235 1.1262 0.4201 0.137 Uiso calc R 1 . .
    H H20B 1.0488 1.1594 0.4523 0.137 Uiso calc R 1 . .
    H H20C 0.9587 1.2893 0.4372 0.137 Uiso calc R 1 . .
    C C19 0.9714(4) 1.2474(5) 0.54508(17) 0.0898(15) Uani d . 1 . .
    H H19A 0.9311 1.2217 0.5753 0.135 Uiso calc R 1 . .
    H H19B 0.9636 1.3519 0.5383 0.135 Uiso calc R 1 . .
    H H19C 1.0540 1.2222 0.5530 0.135 Uiso calc R 1 . .
    N N6 0.5058(3) 0.0928(4) 0.80215(12) 0.0562(8) Uani d . 1 . .
    C C23 0.4210(3) -0.0012(4) 0.82410(14) 0.0664(11) Uani d . 1 . .
    H H23A 0.3454 0.0059 0.8019 0.100 Uiso calc R 1 . .
    H H23B 0.4130 0.0302 0.8602 0.100 Uiso calc R 1 . .
    H H23C 0.4482 -0.1020 0.8247 0.100 Uiso calc R 1 . .
    C C22 0.4740(4) 0.1708(5) 0.75761(18) 0.0661(11) Uani d . 1 . .
    H H22A 0.5326 0.2278 0.7448 0.079 Uiso calc R 1 . .
    C C21 0.6253(3) 0.0985(5) 0.83068(17) 0.0882(14) Uani d . 1 . .
    H H21A 0.6726 0.1650 0.8123 0.132 Uiso calc R 1 . .
    H H21B 0.6598 0.0011 0.8318 0.132 Uiso calc R 1 . .
    H H21C 0.6228 0.1332 0.8669 0.132 Uiso calc R 1 . .
    O O7 0.3748(2) 0.1750(3) 0.73179(11) 0.0717(8) Uani d . 1 . .
loop_
    _atom_site_aniso_label
    _atom_site_aniso_U_11
    _atom_site_aniso_U_22
    _atom_site_aniso_U_33
    _atom_site_aniso_U_12
    _atom_site_aniso_U_13
    _atom_site_aniso_U_23
    N3 0.0364(15) 0.0483(19) 0.0378(15) 0.0007(14) -0.0007(12) 0.0098(14)
    N4 0.0402(15) 0.0406(18) 0.0319(15) 0.0063(14) 0.0004(12) 0.0065(13)
    N1 0.0425(16) 0.0320(17) 0.0338(15) 0.0011(13) 0.0043(13) 0.0017(13)
    N2 0.0347(14) 0.0403(18) 0.0360(15) -0.0025(13) -0.0015(12) 0.0051(13)
    C1 0.040(2) 0.032(2) 0.0328(18) 0.0046(16) 0.0008(16) -0.0022(16)
    C2 0.0377(18) 0.042(2) 0.0318(18) -0.0001(17) 0.0061(15) -0.0038(16)
    O1 0.0406(13) 0.0608(19) 0.0587(16) -0.0030(12) -0.0026(12) 0.0149(13)
    O4 0.0482(14) 0.0626(18) 0.0477(14) 0.0000(13) -0.0038(11) 0.0189(13)
    C4 0.0378(18) 0.037(2) 0.0282(17) 0.0016(16) 0.0029(14) -0.0016(15)
    C12 0.0416(19) 0.030(2) 0.0327(18) 0.0023(16) 0.0054(15) -0.0018(15)
    O5 0.0396(13) 0.0582(17) 0.0542(14) -0.0065(12) -0.0077(11) 0.0107(12)
    C10 0.0405(18) 0.030(2) 0.0348(18) 0.0011(16) 0.0024(15) -0.0051(16)
    C7 0.0394(19) 0.047(2) 0.0347(18) 0.0055(17) 0.0017(15) 0.0038(17)
    C6 0.0298(17) 0.048(2) 0.0434(19) -0.0005(17) 0.0016(15) 0.0085(18)
    O3 0.0432(14) 0.072(2) 0.0669(18) -0.0047(14) 0.0067(12) 0.0319(14)
    C14 0.042(2) 0.042(2) 0.057(2) -0.0006(17) 0.0128(17) 0.0010(19)
    C13 0.0417(19) 0.036(2) 0.0395(19) 0.0052(17) 0.0044(16) -0.0005(16)
    C9 0.0382(19) 0.059(3) 0.044(2) -0.0081(18) -0.0004(16) 0.0053(19)
    C5 0.0373(19) 0.041(2) 0.0373(18) 0.0001(17) 0.0119(15) 0.0050(16)
    C17 0.051(2) 0.045(2) 0.045(2) -0.0019(18) 0.0012(17) -0.0013(18)
    C15 0.056(2) 0.038(2) 0.049(2) 0.0041(19) 0.0249(19) 0.0009(18)
    C16 0.065(2) 0.047(2) 0.039(2) 0.000(2) 0.0053(18) 0.0057(18)
    O2 0.0669(17) 0.0618(19) 0.0703(19) -0.0031(15) 0.0271(13) 0.0148(15)
    C8 0.042(2) 0.054(3) 0.047(2) -0.0096(18) 0.0022(16) 0.0161(19)
    C11 0.049(2) 0.051(2) 0.050(2) -0.0088(18) -0.0045(16) 0.0054(18)
    C3 0.043(2) 0.080(3) 0.055(2) -0.005(2) -0.0022(17) 0.019(2)
    O6 0.0573(16) 0.076(2) 0.0581(16) -0.0114(15) -0.0095(13) -0.0035(15)
    C18 0.047(2) 0.061(3) 0.051(2) -0.001(2) 0.0053(18) 0.008(2)
    N5 0.0405(17) 0.061(2) 0.065(2) -0.0069(16) 0.0060(15) 0.0056(18)
    C20 0.069(3) 0.113(4) 0.096(3) -0.006(3) 0.025(3) 0.036(3)
    C19 0.079(3) 0.084(4) 0.099(3) -0.032(3) -0.016(3) -0.016(3)
    N6 0.054(2) 0.055(2) 0.060(2) -0.0052(17) 0.0098(16) -0.0024(18)
    C23 0.079(3) 0.063(3) 0.061(2) -0.005(2) 0.025(2) 0.005(2)
    C22 0.073(3) 0.055(3) 0.076(3) -0.007(2) 0.033(2) 0.000(2)
    C21 0.072(3) 0.099(4) 0.089(3) -0.017(3) -0.004(2) -0.012(3)
    O7 0.0652(18) 0.078(2) 0.0736(19) 0.0075(16) 0.0137(15) 0.0123(16)
_geom_special_details
;
All e.s.d.'s (except the e.s.d. in the dihedral angle between two l.s. planes)
are estimated using the full covariance matrix. The cell e.s.d.'s are taken
into account individually in the estimation of e.s.d.'s in distances, angles
and torsion angles; correlations between e.s.d.'s in cell parameters are only
used when they are defined by crystal symmetry. An approximate (isotropic)
treatment of cell e.s.d.'s is used for estimating e.s.d.'s involving l.s.
planes.
;
loop_
    _geom_bond_atom_site_label_1
    _geom_bond_atom_site_label_2
    _geom_bond_site_symmetry_2
    _geom_bond_distance
    _geom_bond_publ_flag
    N3 C1 . 1.358(4) ?
    N3 N4 . 1.379(3) ?
    N3 H3' . 0.8600 ?
    N4 C2 . 1.295(4) ?
    N1 C10 . 1.291(3) ?
    N1 N2 . 1.368(3) ?
    N2 C1 . 1.358(3) ?
    N2 H2' . 0.8600 ?
    C1 O5 . 1.223(3) ?
    C2 C4 . 1.462(4) ?
    C2 C3 . 1.504(4) ?
    O1 C13 . 1.359(3) ?
    O1 H1 . 0.8200 ?
    O4 C7 . 1.367(3) ?
    O4 H4 . 0.8200 ?
    C4 C9 . 1.402(4) ?
    C4 C5 . 1.403(4) ?
    C12 C17 . 1.400(4) ?
    C12 C13 . 1.403(4) ?
    C12 C10 . 1.465(4) ?
    C10 C11 . 1.507(4) ?
    C7 C6 . 1.374(4) ?
    C7 C8 . 1.380(4) ?
    C6 C5 . 1.381(4) ?
    C6 H14 . 0.9300 ?
    O3 C5 . 1.358(3) ?
    O3 H3 . 0.8200 ?
    C14 C15 . 1.380(4) ?
    C14 C13 . 1.392(4) ?
    C14 H16 . 0.9300 ?
    C9 C8 . 1.369(4) ?
    C9 H18 . 0.9300 ?
    C17 C16 . 1.367(4) ?
    C17 H20 . 0.9300 ?
    C15 O2 . 1.352(4) ?
    C15 C16 . 1.385(4) ?
    C16 H22 . 0.9300 ?
    O2 H2 . 0.8200 ?
    C8 H24 . 0.9300 ?
    C11 H26A . 0.9600 ?
    C11 H26B . 0.9600 ?
    C11 H26C . 0.9600 ?
    C3 H32A . 0.9600 ?
    C3 H32B . 0.9600 ?
    C3 H32C . 0.9600 ?
    O6 C18 . 1.225(4) ?
    C18 N5 . 1.312(4) ?
    C18 H18A . 0.9300 ?
    N5 C20 . 1.430(4) ?
    N5 C19 . 1.456(4) ?
    C20 H20A . 0.9600 ?
    C20 H20B . 0.9600 ?
    C20 H20C . 0.9600 ?
    C19 H19A . 0.9600 ?
    C19 H19B . 0.9600 ?
    C19 H19C . 0.9600 ?
    N6 C22 . 1.325(5) ?
    N6 C23 . 1.443(4) ?
    N6 C21 . 1.447(4) ?
    C23 H23A . 0.9600 ?
    C23 H23B . 0.9600 ?
    C23 H23C . 0.9600 ?
    C22 O7 . 1.222(4) ?
    C22 H22A . 0.9300 ?
    C21 H21A . 0.9600 ?
    C21 H21B . 0.9600 ?
    C21 H21C . 0.9600 ?
loop_
    _geom_angle_atom_site_label_1
    _geom_angle_atom_site_label_2
    _geom_angle_atom_site_label_3
    _geom_angle_site_symmetry_1
    _geom_angle_site_symmetry_3
    _geom_angle
    _geom_angle_publ_flag
    C1 N3 N4 . . 118.9(2) ?
    C1 N3 H3' . . 120.6 ?
    N4 N3 H3' . . 120.6 ?
    C2 N4 N3 . . 118.5(3) ?
    C10 N1 N2 . . 120.4(2) ?
    C1 N2 N1 . . 117.7(3) ?
    C1 N2 H2' . . 121.1 ?
    N1 N2 H2' . . 121.1 ?
    O5 C1 N3 . . 124.6(3) ?
    O5 C1 N2 . . 123.4(3) ?
    N3 C1 N2 . . 112.0(3) ?
    N4 C2 C4 . . 116.5(3) ?
    N4 C2 C3 . . 122.5(3) ?
    C4 C2 C3 . . 121.0(3) ?
    C13 O1 H1 . . 109.5 ?
    C7 O4 H4 . . 109.5 ?
    C9 C4 C5 . . 115.7(3) ?
    C9 C4 C2 . . 121.3(3) ?
    C5 C4 C2 . . 123.0(3) ?
    C17 C12 C13 . . 115.8(3) ?
    C17 C12 C10 . . 121.8(3) ?
    C13 C12 C10 . . 122.4(3) ?
    N1 C10 C12 . . 116.4(3) ?
    N1 C10 C11 . . 124.1(3) ?
    C12 C10 C11 . . 119.6(3) ?
    C6 C7 O4 . . 122.4(3) ?
    C6 C7 C8 . . 119.7(3) ?
    O4 C7 C8 . . 117.9(3) ?
    C7 C6 C5 . . 120.4(3) ?
    C7 C6 H14 . . 119.8 ?
    C5 C6 H14 . . 119.8 ?
    C5 O3 H3 . . 109.5 ?
    C15 C14 C13 . . 121.0(3) ?
    C15 C14 H16 . . 119.5 ?
    C13 C14 H16 . . 119.5 ?
    O1 C13 C14 . . 116.5(3) ?
    O1 C13 C12 . . 122.4(3) ?
    C14 C13 C12 . . 121.1(3) ?
    C8 C9 C4 . . 122.9(3) ?
    C8 C9 H18 . . 118.5 ?
    C4 C9 H18 . . 118.5 ?
    O3 C5 C6 . . 116.3(3) ?
    O3 C5 C4 . . 122.1(3) ?
    C6 C5 C4 . . 121.6(3) ?
    C16 C17 C12 . . 123.5(3) ?
    C16 C17 H20 . . 118.2 ?
    C12 C17 H20 . . 118.2 ?
    O2 C15 C14 . . 117.7(3) ?
    O2 C15 C16 . . 123.3(3) ?
    C14 C15 C16 . . 119.0(3) ?
    C17 C16 C15 . . 119.7(3) ?
    C17 C16 H22 . . 120.2 ?
    C15 C16 H22 . . 120.2 ?
    C15 O2 H2 . . 109.5 ?
    C9 C8 C7 . . 119.6(3) ?
    C9 C8 H24 . . 120.2 ?
    C7 C8 H24 . . 120.2 ?
    C10 C11 H26A . . 109.5 ?
    C10 C11 H26B . . 109.5 ?
    H26A C11 H26B . . 109.5 ?
    C10 C11 H26C . . 109.5 ?
    H26A C11 H26C . . 109.5 ?
    H26B C11 H26C . . 109.5 ?
    C2 C3 H32A . . 109.5 ?
    C2 C3 H32B . . 109.5 ?
    H32A C3 H32B . . 109.5 ?
    C2 C3 H32C . . 109.5 ?
    H32A C3 H32C . . 109.5 ?
    H32B C3 H32C . . 109.5 ?
    O6 C18 N5 . . 126.4(4) ?
    O6 C18 H18A . . 116.8 ?
    N5 C18 H18A . . 116.8 ?
    C18 N5 C20 . . 120.1(3) ?
    C18 N5 C19 . . 120.8(3) ?
    C20 N5 C19 . . 118.7(3) ?
    N5 C20 H20A . . 109.5 ?
    N5 C20 H20B . . 109.5 ?
    H20A C20 H20B . . 109.5 ?
    N5 C20 H20C . . 109.5 ?
    H20A C20 H20C . . 109.5 ?
    H20B C20 H20C . . 109.5 ?
    N5 C19 H19A . . 109.5 ?
    N5 C19 H19B . . 109.5 ?
    H19A C19 H19B . . 109.5 ?
    N5 C19 H19C . . 109.5 ?
    H19A C19 H19C . . 109.5 ?
    H19B C19 H19C . . 109.5 ?
    C22 N6 C23 . . 120.5(3) ?
    C22 N6 C21 . . 121.9(4) ?
    C23 N6 C21 . . 117.6(3) ?
    N6 C23 H23A . . 109.5 ?
    N6 C23 H23B . . 109.5 ?
    H23A C23 H23B . . 109.5 ?
    N6 C23 H23C . . 109.5 ?
    H23A C23 H23C . . 109.5 ?
    H23B C23 H23C . . 109.5 ?
    O7 C22 N6 . . 126.1(4) ?
    O7 C22 H22A . . 116.9 ?
    N6 C22 H22A . . 116.9 ?
    N6 C21 H21A . . 109.5 ?
    N6 C21 H21B . . 109.5 ?
    H21A C21 H21B . . 109.5 ?
    N6 C21 H21C . . 109.5 ?
    H21A C21 H21C . . 109.5 ?
    H21B C21 H21C . . 109.5 ?
loop_
    _geom_hbond_atom_site_label_D
    _geom_hbond_atom_site_label_H
    _geom_hbond_atom_site_label_A
    _geom_hbond_site_symmetry_A
    _geom_hbond_distance_DH
    _geom_hbond_distance_HA
    _geom_hbond_distance_DA
    _geom_hbond_angle_DHA
    O1 H1 N1 . 0.82 1.83 2.549(3) 145.2
    O3 H3 N4 . 0.82 1.84 2.562(3) 145.5
    O2 H2 O7 . 0.82 1.90 2.704(4) 168
    N2 H2' O6 . 0.86 2.13 2.918(3) 153
    N3 H3' O6 . 0.86 2.16 2.932(3) 149
    O4 H4 O5 2 0.82 1.86 2.680(3) 173.2
data_global
_journal_date_recd_electronic     2010-10-15
_journal_date_accepted     2010-10-22
_journal_name_full     'Acta Crystallographica, Section E'
_journal_year     2010
_journal_volume     66
_journal_issue     11
_journal_page_first     o2968
_journal_page_last     o2968
_journal_paper_category     QO
_journal_coeditor_code     CV2779
_publ_contact_author_name     'Qing-Peng He'
_publ_contact_author_address
;
College of Chemistry and Chemical Engineering
Liaocheng University
Shandong 252059
People's Republic of China
;
_publ_contact_author_email     heqp2008@163.com
_publ_contact_author_fax     '86 635 8239121'
_publ_contact_author_phone     '86 635 8239077'
_publ_section_title
;
1,5-Bis[1-(2,4-dihydroxyphenyl)ethylidene]carbonohydrazide dimethylformamide
disolvate
;
loop_
    _publ_author_name
    _publ_author_address
    'Qing-Peng He'
;
College of Chemistry and Chemical Engineering
Liaocheng University
Shandong 252059
People's Republic of China
;
    'Bo Tan'
;
College of Chemistry and Chemical Engineering
Liaocheng University
Shandong 252059
People's Republic of China
;
    'Ze-Hua Lu'
;
Liaocheng International Peace Hospital,
Shandong 252059, People's Republic of China
;
