# Supplementary material for: 1,5-Bis[1-(2,4-dihy­droxy­phen­yl)ethyl­idene]carbonohydrazide dimethyl­formamide disolvate
Source: Acta Crystallogr Sect E Struct Rep Online. 2010 Oct 30;66(Pt 11):o2968. doi: 10.1107/S1600536810043151 (PMC3009339; doi:10.1107/S1600536810043151)
Supplement: Supplementary file 2 [file e-66-o2968-Isup2.hkl]

# 
# h,k,l, Fc-squared, Fo-squared, sigma(Fo-squared) and status flag 
# 
data_I
_shelx_title ' 101006c in P2(1)/n' 
_shelx_refln_list_code          4 
_shelx_F_calc_maximum      272.48 
_exptl_crystal_F_000      1072.00 
_reflns_d_resolution_high  0.8403 
 
loop_ 
 _symmetry_equiv_pos_as_xyz 
 'x, y, z' 
 '-x+1/2, y+1/2, -z+1/2' 
 '-x, -y, -z' 
 'x-1/2, -y-1/2, z-1/2' 
 
_cell_length_a    11.3506 
_cell_length_b     9.0160 
_cell_length_c    24.9528 
_cell_angle_alpha  90.000 
_cell_angle_beta   97.546 
_cell_angle_gamma  90.000 
 
_shelx_F_squared_multiplier     1.000 
 
loop_ 
 _refln_index_h 
 _refln_index_k 
 _refln_index_l 
 _refln_F_squared_calc 
 _refln_F_squared_meas 
 _refln_F_squared_sigma 
 _refln_observed_status 
   2   0   0    27257.51    26182.81    452.46 o 
   4   0   0     5723.19     5875.84     86.10 o 
   6   0   0     7399.23     7870.59    117.74 o 
   8   0   0       38.90       33.06     13.78 o 
  10   0   0       30.40       43.45     30.05 o 
  12   0   0       46.41       25.87     27.43 o 
   1   1   0        1.45        2.72      2.49 o 
   2   1   0     9346.15     9265.97    100.13 o 
   3   1   0     5266.90     5174.33     79.06 o 
   4   1   0      203.00      227.79     11.13 o 
   5   1   0     1620.01     1652.49     33.64 o 
   6   1   0       88.04       72.94      8.94 o 
   7   1   0      328.91      302.64     12.08 o 
   8   1   0       79.26       94.43     15.95 o 
   9   1   0       41.49       48.75     17.09 o 
  10   1   0        1.46        0.58     15.73 o 
  11   1   0        0.09       -4.14     15.96 o 
  12   1   0       18.84        8.19     20.05 o 
  13   1   0       67.72       52.74     26.01 o 
   0   2   0       21.05       25.80     10.06 o 
   1   2   0     4048.19     3954.76    106.26 o 
   2   2   0      285.18      298.21     15.56 o 
   3   2   0      316.22      286.41     12.59 o 
   4   2   0       72.90       65.62     10.11 o 
   5   2   0        0.09        5.66      7.19 o 
   6   2   0        0.14        0.33      7.80 o 
   7   2   0      214.37      248.88     24.40 o 
   8   2   0       43.56       38.78     14.32 o 
   9   2   0        0.30      -13.38     10.74 o 
  10   2   0       33.21       39.00     18.79 o 
  11   2   0       10.17       -7.36     16.77 o 
  12   2   0        0.00       -5.30     19.24 o 
  13   2   0       24.88        1.31     23.15 o 
   1   3   0      739.82      762.61     24.83 o 
   2   3   0     2273.21     2345.07     34.09 o 
   3   3   0      791.40      911.92     25.37 o 
   4   3   0       21.02        9.61      8.06 o 
   5   3   0      605.64      661.38     39.25 o 
   6   3   0       87.28      110.85     15.76 o 
   7   3   0      575.78      599.06     25.33 o 
   8   3   0       93.91       97.15     18.33 o 
   9   3   0      210.61      237.33     26.26 o 
  10   3   0      268.44      299.42     29.68 o 
  11   3   0       10.14       -7.87     19.06 o 
  12   3   0       10.58        5.87     18.81 o 
   0   4   0      110.69      142.39     27.29 o 
   1   4   0      110.42      148.20     19.22 o 
   2   4   0       39.01       22.18      9.01 o 
   3   4   0      428.72      376.97     11.30 o 
   4   4   0      480.23      397.13     15.19 o 
   5   4   0      111.44      112.42     16.42 o 
   6   4   0       22.11       -0.07     10.04 o 
   7   4   0      147.96      151.29     20.60 o 
   8   4   0      124.63      136.56     22.05 o 
   9   4   0       50.76       54.94     19.74 o 
  10   4   0       31.97       47.58     19.56 o 
  11   4   0       75.77       83.76     23.78 o 
  12   4   0       22.83        1.10     24.02 o 
   1   5   0       59.25       22.63     13.26 o 
   2   5   0        2.44        1.75      9.33 o 
   3   5   0       73.67       95.93     11.83 o 
   4   5   0        2.85        2.59     10.39 o 
   5   5   0      374.32      333.61     26.80 o 
   6   5   0        4.11       -9.86     11.54 o 
   7   5   0      327.56      333.87     26.12 o 
   8   5   0      344.39      344.15     36.10 o 
   9   5   0      178.19      190.83     27.50 o 
  10   5   0        0.31       -0.82     17.56 o 
  11   5   0        1.35      -25.40     18.39 o 
   0   6   0      554.74      605.41     44.86 o 
   1   6   0     1109.46      991.63     39.89 o 
   2   6   0      813.11      800.97     28.88 o 
   3   6   0       66.04       28.27     13.07 o 
   4   6   0      208.43      213.63     47.03 o 
   5   6   0     1824.19     1798.06     52.58 o 
   6   6   0     1038.57     1045.99     39.29 o 
   7   6   0      712.22      617.20     68.80 o 
   8   6   0      950.36     1015.41     41.11 o 
   9   6   0        1.31       -8.61     24.12 o 
  10   6   0      133.64      114.95     27.05 o 
  11   6   0       64.92       70.01     26.23 o 
   1   7   0      198.67      179.00     28.34 o 
   2   7   0       31.84       13.97     14.27 o 
   3   7   0        9.49      -16.04     15.63 o 
   4   7   0        8.83        1.03     16.30 o 
   5   7   0        5.48        1.34     18.74 o 
   6   7   0      141.04      122.97     28.34 o 
   7   7   0       69.50       87.98     23.38 o 
   8   7   0       12.12        3.53     18.20 o 
   9   7   0       42.98       51.76     23.38 o 
  10   7   0      126.23      157.67     35.19 o 
   0   8   0       24.44        4.61     27.92 o 
   1   8   0       76.12       31.01     21.80 o 
   2   8   0        0.87       -8.81     13.98 o 
   3   8   0       27.85       -0.58     26.79 o 
   4   8   0        3.34       -2.60     19.45 o 
   5   8   0       84.97      108.31     29.46 o 
   6   8   0        1.85      -23.00     18.26 o 
   7   8   0        9.63        2.20     23.35 o 
   8   8   0        0.02       -1.08     23.48 o 
   1   9   0       43.64       31.28     27.19 o 
   2   9   0        3.77        3.27     20.64 o 
   3   9   0       25.51      -13.57     22.97 o 
   4   9   0        7.22      -18.37     22.57 o 
   5   9   0       54.15       55.69     28.95 o 
   6   9   0        2.91      -11.77     24.24 o 
   7   9   0       14.60        2.53     27.11 o 
   0  10   0       13.98       -9.28     35.65 o 
   1  10   0        8.42       11.62     41.11 o 
   2  10   0        5.35      -15.10     40.54 o 
   3  10   0       27.86      -26.58     39.62 o 
   4  10   0        0.23       17.36     46.49 o 
 -13   0   1        3.52      -39.44     26.29 o 
 -11   0   1       57.61       39.83     29.91 o 
  -9   0   1        9.12        5.53     21.69 o 
  -7   0   1       16.01       -1.53      8.21 o 
  -5   0   1      528.28      556.27     20.46 o 
  -3   0   1      173.63      119.74      7.82 o 
   3   0   1     1191.30     1017.46     23.01 o 
   5   0   1    26875.07    27454.75    508.45 o 
   7   0   1      580.33      658.35     41.60 o 
   9   0   1        0.24      -16.94     17.01 o 
  11   0   1      561.55      389.17     44.15 o 
  13   0   1      494.43      532.20     76.33 o 
 -13   1   1        8.95       -2.11     20.30 o 
 -12   1   1       34.49       21.15     20.92 o 
 -11   1   1      502.16      458.04     33.18 o 
 -10   1   1       15.09      -18.86     13.94 o 
  -9   1   1      205.74      189.88     34.87 o 
  -8   1   1       70.93       82.39     17.40 o 
  -7   1   1       35.80       50.61      9.19 o 
  -6   1   1       11.29        4.35      5.83 o 
  -5   1   1     1354.45     1296.02     22.44 o 
  -4   1   1      262.29      274.44     11.86 o 
  -3   1   1      530.15      575.46     15.49 o 
  -2   1   1      139.10      141.07      6.87 o 
  -1   1   1     3243.17     3275.69    117.55 o 
   1   1   1      596.66      543.71     15.11 o 
   2   1   1      846.85      705.79     28.89 o 
   3   1   1     1761.37     1645.16     28.80 o 
   4   1   1      278.90      227.47      8.57 o 
   5   1   1       46.06       65.78      9.76 o 
   6   1   1      353.65      342.10     10.30 o 
   7   1   1      162.40      150.28     13.70 o 
   8   1   1        7.03       -7.30      8.78 o 
   9   1   1       32.61       26.26     20.34 o 
  10   1   1      240.28      238.29     32.12 o 
  11   1   1       59.61       50.18     23.60 o 
  12   1   1        8.00       -4.70     19.39 o 
  13   1   1        5.84       25.47     22.23 o 
 -13   2   1       13.36       13.30     24.11 o 
 -12   2   1        5.10        8.21     20.34 o 
 -11   2   1        0.19      -13.64     15.67 o 
 -10   2   1       53.41       64.85     21.89 o 
  -9   2   1        0.63      -14.58     10.24 o 
  -8   2   1      789.85      736.81     27.93 o 
  -7   2   1       15.61        1.72      9.26 o 
  -6   2   1      297.75      280.17     15.59 o 
  -5   2   1      843.63      809.59     24.18 o 
  -4   2   1     1265.83     1248.74     29.37 o 
  -3   2   1     1592.41     1548.13     30.66 o 
  -2   2   1    12196.27    12116.02    134.04 o 
  -1   2   1      849.99      771.45     16.68 o 
   0   2   1     3561.82     3756.14     58.46 o 
   1   2   1      179.23      189.51     14.31 o 
   2   2   1     1244.23     1328.93     34.61 o 
   3   2   1     4327.13     4380.60     73.61 o 
   4   2   1      539.10      534.91     18.36 o 
   5   2   1       75.92      115.63     13.92 o 
   6   2   1      101.93       83.17      8.14 o 
   7   2   1       48.97       46.37     12.53 o 
   8   2   1      955.19      927.61     31.71 o 
   9   2   1       38.64       31.84     14.67 o 
  10   2   1       16.17        4.09     15.55 o 
  11   2   1       25.01       30.94     19.75 o 
  12   2   1       14.32        1.72     18.07 o 
  13   2   1       15.40        9.02     22.17 o 
 -12   3   1        0.04       14.41     21.32 o 
 -11   3   1        1.92        0.48     18.57 o 
 -10   3   1        9.26      -16.17     13.63 o 
  -9   3   1        5.53      -13.59     12.12 o 
  -8   3   1       67.23       67.38     16.82 o 
  -7   3   1      435.73      378.07     20.35 o 
  -6   3   1        1.17       -5.93      8.18 o 
  -5   3   1      341.44      354.61     24.54 o 
  -4   3   1      292.29      315.95     15.57 o 
  -3   3   1        6.82        1.48      4.76 o 
  -2   3   1     4937.71     4686.31     57.61 o 
  -1   3   1      767.25      795.07     25.02 o 
   0   3   1      229.24      295.73     15.54 o 
   1   3   1     5524.12     5652.70     87.70 o 
   2   3   1     1063.84      977.13     30.83 o 
   3   3   1      784.31      770.90     17.12 o 
   4   3   1      199.25      206.03     21.50 o 
   5   3   1      607.65      577.06     26.48 o 
   6   3   1        6.29        6.14      9.18 o 
   7   3   1      101.81      149.00     30.92 o 
   8   3   1        6.64      -11.19     11.42 o 
   9   3   1        1.24      -11.91     13.08 o 
  10   3   1       97.72       74.40     19.65 o 
  11   3   1       20.79        5.38     20.63 o 
  12   3   1       17.99       -3.05     20.87 o 
 -12   4   1       14.96       -8.65     23.08 o 
 -11   4   1        1.31       -2.69     16.14 o 
 -10   4   1       80.68       47.37     18.40 o 
  -9   4   1       47.12       45.31     17.45 o 
  -8   4   1       17.34        2.56     13.49 o 
  -7   4   1       67.31       66.96     16.97 o 
  -6   4   1        2.70       -7.24     10.14 o 
  -5   4   1       95.01       85.24     28.41 o 
  -4   4   1      227.86      218.88     16.36 o 
  -3   4   1     1104.17     1098.96     19.74 o 
  -2   4   1        1.09        2.04      5.91 o 
  -1   4   1      561.15      482.07     29.02 o 
   0   4   1      283.99      320.62     18.61 o 
   1   4   1        8.48       13.36      9.92 o 
   2   4   1       23.37       11.69      7.90 o 
   3   4   1        3.02       -8.87      5.92 o 
   4   4   1      855.78      793.24     27.10 o 
   5   4   1        0.02       -3.89      8.52 o 
   6   4   1       50.17       44.73     13.63 o 
   7   4   1       22.57        4.75     13.15 o 
   8   4   1       37.53       26.03     15.12 o 
   9   4   1      120.26      139.48     23.99 o 
  10   4   1       86.62      151.81     41.75 o 
  11   4   1      163.35      250.07     76.40 o 
  12   4   1        1.56      -23.25     18.40 o 
 -11   5   1        1.66      -26.12     17.42 o 
 -10   5   1        2.56       -7.11     16.73 o 
  -9   5   1      887.22      838.06     36.82 o 
  -8   5   1      807.60      746.75     33.61 o 
  -7   5   1      791.04      760.16     35.78 o 
  -6   5   1        1.33      -15.29     10.59 o 
  -5   5   1       46.45       56.71     15.37 o 
  -4   5   1       18.26       12.94     11.37 o 
  -3   5   1      583.28      616.44     25.10 o 
  -2   5   1     3138.29     3169.35     62.72 o 
  -1   5   1      321.48      278.70     22.33 o 
   0   5   1      500.58      606.41     28.47 o 
   1   5   1      689.70      683.22     30.20 o 
   2   5   1     1783.19     1576.99     37.59 o 
   3   5   1      198.57      238.91     40.71 o 
   4   5   1      146.78      166.75     15.28 o 
   5   5   1       48.79       53.58     14.50 o 
   6   5   1       43.53       38.05     15.37 o 
   7   5   1      558.32      586.57     28.82 o 
   8   5   1      215.28      211.78     27.60 o 
   9   5   1       14.83       18.57     18.39 o 
  10   5   1       22.16       41.93     21.24 o 
  11   5   1        0.03       -2.57     19.99 o 
 -11   6   1       35.91       24.01     22.26 o 
 -10   6   1       11.70       13.24     20.31 o 
  -9   6   1       38.35       21.72     19.70 o 
  -8   6   1        0.02       -7.12     16.68 o 
  -7   6   1        5.89        2.51     15.12 o 
  -6   6   1      314.52      292.74     52.34 o 
  -5   6   1      446.20      454.69     27.61 o 
  -4   6   1       76.78      159.68     48.76 o 
  -3   6   1      752.56      768.57     44.35 o 
  -2   6   1       80.39       63.94     12.50 o 
  -1   6   1     1610.52     1719.72     53.07 o 
   0   6   1       30.71       15.25     16.13 o 
   1   6   1      274.39      270.45     30.90 o 
   2   6   1      322.24      302.92     44.15 o 
   3   6   1     1379.45     1350.04     37.15 o 
   4   6   1      162.86      224.33     37.78 o 
   5   6   1       15.18        5.51     14.08 o 
   6   6   1     2657.85     2589.33     63.10 o 
   7   6   1      444.11      527.71     34.31 o 
   8   6   1       87.55       79.42     22.16 o 
   9   6   1        0.10       -4.14     18.13 o 
  10   6   1      181.06      226.01     32.20 o 
  11   6   1       41.10       46.86     24.78 o 
 -10   7   1      362.32      473.74     62.58 o 
  -9   7   1      131.46       88.16     25.84 o 
  -8   7   1      323.41      385.75     61.78 o 
  -7   7   1       60.17       70.31     21.52 o 
  -6   7   1      140.23      155.69     29.75 o 
  -5   7   1       25.82       22.57     26.58 o 
  -4   7   1       61.58       51.76     30.58 o 
  -3   7   1        1.33      -14.72     16.52 o 
  -2   7   1      184.65      190.26     24.31 o 
  -1   7   1        4.60       -5.27     14.95 o 
   0   7   1      374.51      371.56     41.46 o 
   1   7   1        0.03      -21.49     14.32 o 
   2   7   1       12.50        1.08     11.95 o 
   3   7   1      110.43      139.84     44.12 o 
   4   7   1       40.23       32.86     18.85 o 
   5   7   1       73.35       37.73     21.35 o 
   6   7   1        3.13        1.60     19.56 o 
   7   7   1        0.88        5.68     16.64 o 
   8   7   1        3.19      -11.58     18.09 o 
   9   7   1       38.00       12.12     21.64 o 
  10   7   1       15.03        4.07     19.50 o 
  -8   8   1       29.16       20.42     27.40 o 
  -7   8   1        1.62      -15.68     20.97 o 
  -6   8   1        0.03      -24.81     19.74 o 
  -5   8   1       18.82       24.10     22.93 o 
  -4   8   1       25.07       31.71     23.75 o 
  -3   8   1        2.48      -11.94     23.67 o 
  -2   8   1        7.06      -26.65     17.77 o 
  -1   8   1      129.28      155.21     23.51 o 
   0   8   1        9.49      -25.10     16.73 o 
   1   8   1       11.84       -1.48     18.69 o 
   2   8   1       32.08       16.19     19.86 o 
   3   8   1        6.80       -8.34     21.26 o 
   4   8   1       11.19       12.64     21.07 o 
   5   8   1       29.66       41.32     22.72 o 
   6   8   1       13.52       13.50     22.60 o 
   7   8   1        7.37      -27.88     20.50 o 
   8   8   1        1.97      -12.97     22.81 o 
  -7   9   1        0.92        7.23     27.99 o 
  -6   9   1        0.01        6.60     25.55 o 
  -5   9   1       55.61       85.10     56.20 o 
  -4   9   1        5.51        0.16     23.14 o 
  -3   9   1        0.28      -11.55     19.00 o 
  -2   9   1       24.68       26.76     23.82 o 
  -1   9   1       15.17      -22.54     30.48 o 
   0   9   1        0.98      -24.13     16.09 o 
   1   9   1      211.39      217.18     64.43 o 
   2   9   1       40.66      -10.06     33.38 o 
   3   9   1       34.77       42.60     41.04 o 
   4   9   1        0.00      -38.91     34.23 o 
   5   9   1        9.61        1.06     40.40 o 
   6   9   1       45.43        6.59     44.79 o 
   7   9   1       44.54       27.64     46.42 o 
  -4  10   1       42.51      -13.89     35.37 o 
  -3  10   1       45.48       24.17     40.33 o 
  -2  10   1        1.36      -34.52     35.65 o 
  -1  10   1        0.02       -2.06     38.13 o 
   0  10   1       28.44       -4.04     39.48 o 
   1  10   1       11.45      -33.95     34.02 o 
   2  10   1       88.16       87.39     30.70 o 
   3  10   1       17.72      -21.48     38.34 o 
   4  10   1        9.48        7.80     44.79 o 
 -12   0   2        0.20        8.29     23.96 o 
 -10   0   2      137.29      133.32     36.00 o 
  -8   0   2      638.46      702.89     38.77 o 
  -6   0   2      719.27      700.60     25.27 o 
  -4   0   2     7633.30     7864.85    132.61 o 
  -2   0   2    13836.94    13972.15    298.21 o 
   2   0   2     3793.94     3530.56     59.23 o 
   4   0   2      637.20      698.32     17.22 o 
   8   0   2      127.52      151.91     16.39 o 
  10   0   2      485.10      416.88     57.20 o 
  12   0   2      372.09      391.87     63.72 o 
 -13   1   2        0.97       14.66     21.93 o 
 -12   1   2      181.35      173.48     32.53 o 
 -11   1   2        9.52       22.02     20.94 o 
 -10   1   2      271.55      295.92     32.27 o 
  -9   1   2       28.20       18.63     12.90 o 
  -8   1   2      213.85      246.06     35.51 o 
  -7   1   2      167.50      180.01     21.35 o 
  -6   1   2      302.86      323.99     12.06 o 
  -5   1   2     8085.29     8562.84     92.28 o 
  -4   1   2     2391.72     2206.17     29.51 o 
  -3   1   2     5174.22     5583.52     82.61 o 
  -2   1   2     1077.62     1160.96     20.72 o 
  -1   1   2       35.54       -7.27     12.62 o 
   0   1   2       16.41       -2.97      4.13 o 
   1   1   2    16962.76    15862.50    204.73 o 
   2   1   2      711.65      702.31     15.67 o 
   3   1   2     2263.63     2293.26     29.08 o 
   4   1   2     4551.61     4705.33     64.31 o 
   5   1   2        0.23       -2.49      4.00 o 
   6   1   2     2025.40     2179.60     28.96 o 
   7   1   2      183.89      183.98     13.65 o 
   8   1   2        3.22       -6.59      9.23 o 
   9   1   2      114.98      113.60     15.51 o 
  10   1   2       86.91       79.23     22.40 o 
  11   1   2        1.01      -17.23     15.13 o 
  12   1   2       27.27       11.56     22.26 o 
  13   1   2       14.27       -5.54     22.90 o 
 -13   2   2       82.71       87.03     29.92 o 
 -12   2   2        0.05       -6.19     17.24 o 
 -11   2   2      100.59      105.63     26.89 o 
 -10   2   2       78.05       80.82     23.44 o 
  -9   2   2        1.40       -0.99     12.11 o 
  -8   2   2      336.67      366.04     37.15 o 
  -7   2   2       91.99       91.21     19.66 o 
  -6   2   2       38.51       43.23     12.46 o 
  -5   2   2     1004.81      915.52     25.76 o 
  -4   2   2       92.35      101.23     14.43 o 
  -3   2   2       90.63       71.04     10.05 o 
  -2   2   2    13951.55    14495.24    130.56 o 
  -1   2   2     2265.40     2291.31     32.68 o 
   0   2   2      893.50      923.33     19.14 o 
   1   2   2      197.36      189.82      8.05 o 
   2   2   2     4741.67     4936.34     76.47 o 
   3   2   2     2300.36     2357.73     59.94 o 
   4   2   2      223.31      220.33     12.19 o 
   5   2   2      751.90      739.31     23.30 o 
   6   2   2      256.12      285.78     21.54 o 
   7   2   2       76.78       67.88     16.45 o 
   8   2   2      527.43      539.40     24.36 o 
   9   2   2       15.87       -3.84     11.32 o 
  10   2   2        4.77      -18.25     14.26 o 
  11   2   2      138.03      124.61     28.07 o 
  12   2   2       80.22       87.20     27.58 o 
  13   2   2        1.72        0.88     23.34 o 
 -12   3   2       33.20       15.46     21.29 o 
 -11   3   2        4.34      -16.10     17.43 o 
 -10   3   2        8.90      -19.60     13.13 o 
  -9   3   2       10.92       -1.38     13.20 o 
  -8   3   2      154.34      160.12     21.12 o 
  -7   3   2       43.60       40.29     13.10 o 
  -6   3   2       84.86       64.25     13.74 o 
  -5   3   2       29.89       26.47     10.29 o 
  -4   3   2      493.70      595.93     21.41 o 
  -3   3   2      754.99      787.56     13.76 o 
  -2   3   2      294.08      279.42      8.94 o 
  -1   3   2     3568.03     3288.42     47.49 o 
   0   3   2      308.25      278.50     15.11 o 
   1   3   2     1719.17     1675.46     37.24 o 
   2   3   2        0.96       -6.09      4.06 o 
   3   3   2      661.81      673.45     24.00 o 
   4   3   2     1454.03     1462.87     34.52 o 
   5   3   2      174.88      159.62     27.23 o 
   6   3   2       40.98       50.27     12.75 o 
   7   3   2       13.11       -0.39     10.34 o 
   8   3   2        9.58      -12.24     11.50 o 
   9   3   2       73.35       77.00     18.75 o 
  10   3   2        5.75      -18.00     13.43 o 
  11   3   2       61.20       37.40     19.34 o 
  12   3   2       27.91       17.40     23.13 o 
 -12   4   2       31.96       44.04     27.64 o 
 -11   4   2       28.30       52.31     21.96 o 
 -10   4   2       31.80       39.12     18.49 o 
  -9   4   2       18.42        6.17     15.46 o 
  -8   4   2        5.76       -2.67     13.11 o 
  -7   4   2      145.71      171.93     21.89 o 
  -6   4   2       70.24       71.95     15.65 o 
  -5   4   2       42.06       68.58     14.07 o 
  -4   4   2     1048.07     1037.13     27.27 o 
  -3   4   2      344.77      341.81     10.92 o 
  -2   4   2        0.80       -8.09      5.39 o 
  -1   4   2       61.22       55.43     10.80 o 
   0   4   2      373.04      390.67     24.49 o 
   1   4   2      316.66      257.06     16.89 o 
   2   4   2       31.33       14.55      8.26 o 
   3   4   2     4505.22     4739.17    104.31 o 
   4   4   2       10.19        1.55      6.37 o 
   5   4   2       13.42        3.92      9.31 o 
   6   4   2       62.33       76.41     15.68 o 
   7   4   2        0.00       -5.65     15.28 o 
   8   4   2        0.75      -16.06     12.50 o 
   9   4   2      101.10      118.89     22.48 o 
  10   4   2        7.46      -13.07     17.82 o 
  11   4   2       41.22       20.76     17.49 o 
  12   4   2        2.41       -0.86     18.04 o 
 -11   5   2       10.24      -20.07     16.70 o 
 -10   5   2       54.02       34.34     19.65 o 
  -9   5   2      116.93      131.71     25.09 o 
  -8   5   2        4.24      -11.61     13.41 o 
  -7   5   2        5.95       -2.62     14.22 o 
  -6   5   2        8.12        7.99     12.56 o 
  -5   5   2      298.01      350.41     20.63 o 
  -4   5   2      821.37      812.09     25.36 o 
  -3   5   2     1288.74     1487.41     30.86 o 
  -2   5   2       15.12       25.13     12.95 o 
  -1   5   2      401.76      356.67     22.26 o 
   0   5   2       12.69       -0.34     13.43 o 
   1   5   2       98.86       91.85     26.86 o 
   2   5   2       27.84       15.11      9.90 o 
   3   5   2      331.29      304.99     43.43 o 
   4   5   2     2283.49     2287.84     67.41 o 
   5   5   2     1361.80     1390.83     40.73 o 
   6   5   2      300.27      378.61     30.32 o 
   7   5   2      391.13      391.35     38.36 o 
   8   5   2       69.43       86.13     21.67 o 
   9   5   2       53.36       69.61     21.51 o 
  10   5   2       37.10       60.52     22.53 o 
  11   5   2      222.09      299.23     30.50 o 
 -11   6   2       68.34       55.05     24.78 o 
 -10   6   2       92.49       68.80     24.28 o 
  -9   6   2      133.22      187.65     28.43 o 
  -8   6   2       74.74       56.13     20.36 o 
  -7   6   2       44.53       19.48     19.36 o 
  -6   6   2      288.00      310.16     39.61 o 
  -5   6   2      370.92      405.65     38.16 o 
  -4   6   2      173.46      170.01     67.33 o 
  -3   6   2        0.27       -7.19     10.69 o 
  -2   6   2       10.26       12.74     13.61 o 
  -1   6   2       90.61       83.29     16.62 o 
   0   6   2      744.60      710.12     34.05 o 
   1   6   2       15.75        1.79     14.01 o 
   2   6   2      438.76      425.05     21.13 o 
   3   6   2       38.04       50.30     17.17 o 
   4   6   2       10.11        7.54     16.44 o 
   5   6   2      430.09      457.69     62.33 o 
   6   6   2      169.06      247.47     27.29 o 
   7   6   2      412.51      440.36     38.55 o 
   8   6   2      617.82      612.59     39.23 o 
   9   6   2       84.67      139.01     30.10 o 
  10   6   2       33.40        5.11     20.22 o 
 -10   7   2      114.25      157.69     30.88 o 
  -9   7   2      214.72      250.75     33.68 o 
  -8   7   2       70.02       84.35     24.48 o 
  -7   7   2        1.98       -4.44     14.96 o 
  -6   7   2      128.86      161.25     58.29 o 
  -5   7   2      285.94      387.65     71.62 o 
  -4   7   2      244.39      232.18     41.75 o 
  -3   7   2       25.50        1.38     17.89 o 
  -2   7   2        1.37      -14.99      9.99 o 
  -1   7   2       25.05       27.15     14.37 o 
   0   7   2       98.24      123.73     26.25 o 
   1   7   2      115.61      126.21     26.13 o 
   2   7   2       13.82        5.68     14.01 o 
   3   7   2       22.21       25.61     17.30 o 
   4   7   2        5.01        8.46     16.12 o 
   5   7   2      140.51      168.42     58.93 o 
   6   7   2       17.68       21.12     20.07 o 
   7   7   2       11.36       18.47     19.36 o 
   8   7   2      194.84      235.76     50.31 o 
   9   7   2       11.42       29.63     22.93 o 
  -8   8   2      170.74      216.89     38.58 o 
  -7   8   2      151.30      141.11     43.98 o 
  -6   8   2        0.71      -10.39     20.67 o 
  -5   8   2        0.87       -6.30     17.69 o 
  -4   8   2        4.60        0.19     22.25 o 
  -3   8   2        9.99      -17.27     18.14 o 
  -2   8   2       34.05       21.11     20.84 o 
  -1   8   2       28.40       16.69     19.97 o 
   0   8   2       60.27       40.98     18.30 o 
   1   8   2       50.09       33.06     23.18 o 
   2   8   2       13.50        6.11     19.07 o 
   3   8   2        7.56       27.81     21.01 o 
   4   8   2      187.48      256.53     38.13 o 
   5   8   2       46.47       33.16     23.51 o 
   6   8   2       33.46        9.37     40.19 o 
   7   8   2        0.47       -6.94     21.16 o 
   8   8   2       53.66       44.66     28.35 o 
  -7   9   2        0.69      -22.40     23.01 o 
  -6   9   2        3.63       -5.03     21.78 o 
  -5   9   2       58.70      107.21     44.12 o 
  -4   9   2       44.41       33.93     40.75 o 
  -3   9   2        4.51        4.21     23.14 o 
  -2   9   2       42.64       64.54     25.74 o 
  -1   9   2       30.23        9.97     21.60 o 
   0   9   2       47.84       15.55     24.52 o 
   1   9   2        2.34      -24.74     16.49 o 
   2   9   2        0.37       -9.22     20.72 o 
   3   9   2        6.45       -5.03     35.37 o 
   4   9   2        0.21      -35.01     37.99 o 
   5   9   2        0.03      -28.92     37.63 o 
   6   9   2        5.02      -18.57     41.89 o 
   7   9   2        6.16      -27.43     34.73 o 
  -4  10   2       36.95       47.99     29.42 o 
  -3  10   2        8.14       -5.96     25.02 o 
  -2  10   2        0.17      -33.09     22.56 o 
  -1  10   2        5.64       -7.09     39.12 o 
   0  10   2       13.95       33.49     23.40 o 
   1  10   2      103.70       84.13     34.37 o 
   2  10   2       25.56       14.17     33.45 o 
   3  10   2       21.05       -1.84     33.24 o 
   4  10   2        0.15      -44.01     29.41 o 
 -13   0   3        0.00      -22.18     25.80 o 
 -11   0   3        0.03      -16.44     21.69 o 
  -9   0   3      118.62      132.46     32.04 o 
  -7   0   3      860.55      819.16     29.57 o 
  -5   0   3     1069.54     1034.44     28.75 o 
  -3   0   3     2083.88     2206.14     39.05 o 
  -1   0   3      867.86      901.88     23.32 o 
   1   0   3     5162.36     4977.71     54.38 o 
   3   0   3     5718.03     6040.20     70.10 o 
   5   0   3      148.38      139.93     10.66 o 
   7   0   3     1692.40     1850.49     39.68 o 
   9   0   3      192.71      238.92     42.17 o 
  11   0   3        3.28       -9.36     22.47 o 
  13   0   3       36.71       35.51     36.29 o 
 -13   1   3       13.76       -5.19     21.82 o 
 -12   1   3        9.60      -23.03     17.18 o 
 -11   1   3       13.43       -6.83     16.76 o 
 -10   1   3       95.60      160.07     27.39 o 
  -9   1   3        1.17      -10.24     10.55 o 
  -8   1   3        9.81       10.56     10.53 o 
  -7   1   3      234.98      195.02     26.45 o 
  -6   1   3     1919.87     1979.52     31.87 o 
  -5   1   3        1.02       -1.58      4.94 o 
  -4   1   3       10.27       11.76      4.67 o 
  -3   1   3      836.39      870.92     15.64 o 
  -2   1   3     3112.37     3217.86     34.83 o 
  -1   1   3        5.04        5.10      4.14 o 
   0   1   3      432.24      470.37     10.50 o 
   1   1   3     6299.63     6145.66     89.77 o 
   2   1   3      115.31      143.29      4.31 o 
   3   1   3      494.53      398.80      7.80 o 
   4   1   3      781.34      821.93     13.08 o 
   5   1   3      274.33      228.08      7.82 o 
   6   1   3      137.51      116.81      8.68 o 
   7   1   3      121.92      101.98      9.68 o 
   8   1   3       40.23       22.21     10.56 o 
   9   1   3       54.12       20.73     12.79 o 
  10   1   3      321.88      364.39     44.86 o 
  11   1   3       99.07      111.93     27.25 o 
  12   1   3       22.71        7.09     19.46 o 
  13   1   3        1.51       -8.55     22.66 o 
 -13   2   3       72.54       96.30     29.41 o 
 -12   2   3      158.90      130.96     69.39 o 
 -11   2   3       53.66        8.63     20.73 o 
 -10   2   3        6.62        3.53     17.11 o 
  -9   2   3        7.12      -14.39     11.71 o 
  -8   2   3        1.10      -10.37      9.58 o 
  -7   2   3      419.62      423.01     20.14 o 
  -6   2   3     2260.35     2359.75     46.72 o 
  -5   2   3     1558.54     1551.17     34.45 o 
  -4   2   3       35.54       17.42      6.87 o 
  -3   2   3     2941.29     2749.60     76.23 o 
  -2   2   3     3134.93     3104.39     32.09 o 
  -1   2   3      129.81      149.93     10.92 o 
   0   2   3      793.98      797.41     27.96 o 
   1   2   3     3484.71     3465.13     39.36 o 
   2   2   3     1913.75     1886.02     26.22 o 
   3   2   3     1075.53     1085.16     28.84 o 
   4   2   3       70.67       56.52     10.24 o 
   5   2   3       43.87       65.88      6.86 o 
   6   2   3     1251.25     1308.45     24.22 o 
   7   2   3        3.76        2.14     11.12 o 
   8   2   3        0.57      -12.47      8.31 o 
   9   2   3       76.75       38.14     13.42 o 
  10   2   3        4.50      -10.49     13.57 o 
  11   2   3        0.02       -6.58     16.84 o 
  12   2   3        7.42       -1.65     25.69 o 
 -12   3   3       17.76       -1.28     21.49 o 
 -11   3   3        0.26      -11.74     17.89 o 
 -10   3   3        0.43      -19.81     13.56 o 
  -9   3   3      153.40      163.00     23.25 o 
  -8   3   3      905.85      873.07     36.29 o 
  -7   3   3     1235.43     1130.81     34.61 o 
  -6   3   3       65.65       90.00     14.80 o 
  -5   3   3      166.02      132.71     15.73 o 
  -4   3   3      166.86      200.79     22.52 o 
  -3   3   3      933.54      988.62     17.03 o 
  -2   3   3     3006.87     2951.31     39.97 o 
  -1   3   3      453.12      450.50     14.98 o 
   0   3   3       94.05      108.16     12.27 o 
   1   3   3     4836.61     4609.82     96.52 o 
   2   3   3       50.44       23.00      6.49 o 
   3   3   3     1335.01     1408.64     33.97 o 
   4   3   3      426.29      393.74     12.30 o 
   5   3   3      229.58      222.29     16.75 o 
   6   3   3      393.68      359.60     21.79 o 
   7   3   3      293.46      310.14     22.68 o 
   8   3   3       39.76       28.35     17.41 o 
   9   3   3      108.07      130.37     26.50 o 
  10   3   3      101.78      116.71     19.13 o 
  11   3   3       83.47       54.11     19.93 o 
  12   3   3        2.90       -9.68     21.21 o 
 -12   4   3       14.83       26.94     25.98 o 
 -11   4   3       36.29       58.97     22.23 o 
 -10   4   3        6.70        9.69     15.98 o 
  -9   4   3       62.27       62.60     19.36 o 
  -8   4   3     1414.16     1387.29     43.11 o 
  -7   4   3     2024.70     1903.40     57.57 o 
  -6   4   3      119.00      141.69     18.67 o 
  -5   4   3      395.73      426.23     21.12 o 
  -4   4   3      806.67      818.77     29.31 o 
  -3   4   3      347.93      342.31     11.24 o 
  -2   4   3      592.98      543.52     19.92 o 
  -1   4   3       23.55       20.07      9.23 o 
   0   4   3      533.51      588.65     20.45 o 
   1   4   3      269.86      294.28     14.16 o 
   2   4   3       50.24       39.78     10.10 o 
   3   4   3      160.98      169.26     14.47 o 
   4   4   3        1.10       -6.76      6.49 o 
   5   4   3        0.68       -4.60      9.00 o 
   6   4   3       16.00        4.79     11.37 o 
   7   4   3      206.31      235.32     25.13 o 
   8   4   3      128.83      171.09     30.44 o 
   9   4   3      193.87      229.63     27.21 o 
  10   4   3       45.53       23.54     15.42 o 
  11   4   3      103.05      115.57     22.45 o 
  12   4   3        0.71      -13.96     17.73 o 
 -11   5   3        0.06      -25.28     16.85 o 
 -10   5   3       92.99       98.05     33.27 o 
  -9   5   3       82.00       66.46     21.17 o 
  -8   5   3        0.01       -7.35     14.22 o 
  -7   5   3       60.04       49.08     19.19 o 
  -6   5   3       42.51       53.17     16.89 o 
  -5   5   3      134.67       84.21     17.35 o 
  -4   5   3       89.15       93.42     15.37 o 
  -3   5   3       56.75       87.13     12.89 o 
  -2   5   3      245.39      241.43     23.75 o 
  -1   5   3       38.82        8.66     12.12 o 
   0   5   3       12.17       -1.84      9.42 o 
   1   5   3        7.19       -7.91     11.32 o 
   2   5   3      147.46      133.55     22.73 o 
   3   5   3      232.54      250.26     38.00 o 
   4   5   3      879.67      927.54     31.55 o 
   5   5   3      105.15      145.52     20.03 o 
   6   5   3      507.33      541.37     26.51 o 
   7   5   3      543.97      521.64     27.12 o 
   8   5   3      900.29      897.11     36.70 o 
   9   5   3     1277.85     1398.24     85.62 o 
  10   5   3      377.60      368.89     44.12 o 
  11   5   3        3.58      -10.59     16.28 o 
 -11   6   3        1.28       -3.63     20.50 o 
 -10   6   3        5.87       -4.02     19.27 o 
  -9   6   3       45.97       37.25     19.89 o 
  -8   6   3        3.53      -20.12     13.42 o 
  -7   6   3        0.27       -6.02     14.19 o 
  -6   6   3        0.68       -9.48     13.23 o 
  -5   6   3        8.70       -4.83     11.95 o 
  -4   6   3      153.59      172.90     58.93 o 
  -3   6   3       88.49      124.40     18.49 o 
  -2   6   3       53.71       81.98     18.95 o 
  -1   6   3      176.61      205.77     21.31 o 
   0   6   3      252.24      339.93     27.02 o 
   1   6   3      138.59      115.28     22.74 o 
   2   6   3      155.56      173.41     21.78 o 
   3   6   3      257.08      305.25     41.71 o 
   4   6   3        4.23        5.00     13.07 o 
   5   6   3      120.45      124.25     25.47 o 
   6   6   3      136.35      109.19     21.61 o 
   7   6   3      379.07      374.39     29.68 o 
   8   6   3       43.79       50.15     20.32 o 
   9   6   3       40.09       49.80     24.50 o 
  10   6   3        0.00       -6.97     15.93 o 
 -10   7   3        1.49       -0.52     21.13 o 
  -9   7   3       70.82       81.41     36.55 o 
  -8   7   3        7.94       -1.03     17.89 o 
  -7   7   3        1.47       -6.85     16.45 o 
  -6   7   3      249.22      307.45    106.88 o 
  -5   7   3      179.77      153.46     42.99 o 
  -4   7   3       33.70        8.33     17.56 o 
  -3   7   3        1.41       -8.68     14.81 o 
  -2   7   3       43.70       48.97     15.82 o 
  -1   7   3       52.14       54.22     16.25 o 
   0   7   3        1.32      -13.35     12.43 o 
   1   7   3      421.08      435.25     20.43 o 
   2   7   3      558.90      549.50     25.90 o 
   3   7   3       17.50       19.66     17.60 o 
   4   7   3        0.82       18.67     16.59 o 
   5   7   3       47.72       66.67     22.54 o 
   6   7   3        2.47       24.06     20.87 o 
   7   7   3      582.69      609.08     34.87 o 
   8   7   3       87.28      117.86     26.11 o 
   9   7   3        3.36        0.68     15.70 o 
  -9   8   3       57.40       58.95     58.19 o 
  -8   8   3        4.01      -10.31     24.36 o 
  -7   8   3       83.86       93.59     36.11 o 
  -6   8   3       21.13       33.12     24.32 o 
  -5   8   3       40.12        2.60     23.48 o 
  -4   8   3      393.97      406.91     38.55 o 
  -3   8   3       22.96       -0.08     17.62 o 
  -2   8   3        9.06       -0.35     14.99 o 
  -1   8   3      127.05      178.39     42.58 o 
   0   8   3      141.24      102.55     22.88 o 
   1   8   3       35.40       19.19     17.09 o 
   2   8   3       81.36       75.04     27.18 o 
   3   8   3       46.89       53.01     32.53 o 
   4   8   3      293.68      230.48     58.61 o 
   5   8   3       97.53      193.91     58.19 o 
   6   8   3        0.90      -18.29     33.67 o 
   7   8   3       33.26       16.72     26.96 o 
   8   8   3       18.95       67.19     42.24 o 
  -7   9   3        0.01        3.67     24.14 o 
  -6   9   3        0.01      -11.54     22.52 o 
  -5   9   3        0.36      -20.72     22.66 o 
  -4   9   3        2.92      -17.55     19.80 o 
  -3   9   3        0.49        8.48     22.61 o 
  -2   9   3       67.86       50.30     25.41 o 
  -1   9   3       11.97      -24.65     18.16 o 
   0   9   3       45.20       58.69     20.46 o 
   1   9   3        8.62      -14.08     16.59 o 
   2   9   3       18.76       34.45     33.95 o 
   3   9   3        6.79       31.75     32.04 o 
   4   9   3        1.09      -10.42     22.72 o 
   5   9   3        0.49       -8.79     29.84 o 
   6   9   3       28.67       14.95     34.73 o 
  -4  10   3       27.60       -5.72     25.69 o 
  -3  10   3        7.76        7.68     27.03 o 
  -2  10   3       11.68       -4.08     24.53 o 
  -1  10   3       19.89       -2.83     36.57 o 
   0  10   3       11.33      -10.13     20.63 o 
   1  10   3        0.21        5.88     20.45 o 
   2  10   3       19.39       23.53     22.44 o 
   3  10   3       13.22       11.98     20.20 o 
   4  10   3        9.35       17.40     17.79 o 
 -12   0   4       14.32       -2.20     27.78 o 
 -10   0   4      367.47      330.21     37.07 o 
  -8   0   4      238.77      270.60     19.17 o 
  -6   0   4        9.32       16.85      9.70 o 
  -4   0   4      380.40      359.91     15.16 o 
  -2   0   4     9960.66     9863.76    281.41 o 
   0   0   4     9214.01     9015.53    111.04 o 
   2   0   4     2801.51     2887.18     38.04 o 
   4   0   4     2999.79     3292.99     47.11 o 
   6   0   4      398.47      386.47     15.85 o 
   8   0   4       58.23       64.99     13.00 o 
  10   0   4      103.76       45.64     28.35 o 
  12   0   4        0.14      -12.90     29.13 o 
 -13   1   4       16.50       -9.40     19.29 o 
 -12   1   4       29.61       20.72     19.65 o 
 -11   1   4       44.76       26.04     18.50 o 
 -10   1   4      163.68      206.68     30.19 o 
  -9   1   4       21.54        3.49     10.52 o 
  -8   1   4       43.21       56.21     13.39 o 
  -7   1   4      566.85      548.86     16.99 o 
  -6   1   4      267.40      230.22     10.61 o 
  -5   1   4      239.24      230.72      9.69 o 
  -4   1   4     2012.18     1796.92     26.55 o 
  -3   1   4       23.43       29.22      5.05 o 
  -2   1   4     9722.69     9838.89     89.60 o 
  -1   1   4     1276.24     1281.03     22.14 o 
   0   1   4      977.41      974.81     17.15 o 
   1   1   4      439.60      377.04     10.23 o 
   2   1   4     1491.63     1511.49     26.90 o 
   3   1   4        5.69        0.76      2.55 o 
   4   1   4      314.71      309.90      8.16 o 
   5   1   4      614.68      595.67     12.27 o 
   6   1   4      756.86      718.21     15.56 o 
   7   1   4      224.60      202.91     12.67 o 
   8   1   4       23.40       13.34      9.86 o 
   9   1   4      172.26      157.48     20.87 o 
  10   1   4      135.15      125.44     27.59 o 
  11   1   4       17.87       21.47     21.17 o 
  12   1   4       99.72       76.63     43.45 o 
 -13   2   4      163.85      224.98     49.15 o 
 -12   2   4        6.04       -0.89     19.89 o 
 -11   2   4      156.88      146.51     28.84 o 
 -10   2   4       95.05      107.24     21.20 o 
  -9   2   4      193.18      188.88     23.20 o 
  -8   2   4      437.30      402.73     21.14 o 
  -7   2   4      932.14      906.78     29.02 o 
  -6   2   4     2272.61     2201.98     34.01 o 
  -5   2   4     1167.45     1272.24     27.44 o 
  -4   2   4       75.52       63.62     10.10 o 
  -3   2   4     6142.14     6051.38     63.09 o 
  -2   2   4    35624.95    36156.88    394.24 o 
  -1   2   4    74242.90    69422.80    768.19 o 
   0   2   4    27507.38    27744.41    268.67 o 
   1   2   4     4357.19     4402.96     47.29 o 
   2   2   4     6565.23     6829.95    116.12 o 
   3   2   4      149.82      146.55      7.37 o 
   4   2   4        2.51       -3.48      4.11 o 
   5   2   4     1354.75     1370.46     23.85 o 
   6   2   4      170.21      161.08     12.12 o 
   7   2   4       30.01       21.04      9.49 o 
   8   2   4        1.99      -12.98      8.65 o 
   9   2   4       41.42       34.26     13.90 o 
  10   2   4       19.20       15.96     14.51 o 
  11   2   4      107.16      122.01     29.59 o 
  12   2   4        0.23      -11.45     19.55 o 
 -12   3   4        0.18      -26.35     17.57 o 
 -11   3   4      184.64      198.20     34.09 o 
 -10   3   4        7.72       -3.12     14.39 o 
  -9   3   4       25.27       38.22     16.37 o 
  -8   3   4       12.13        5.44     12.84 o 
  -7   3   4      373.86      373.77     20.35 o 
  -6   3   4      281.20      315.69     30.10 o 
  -5   3   4      196.42      200.55     18.21 o 
  -4   3   4      123.41      115.09     11.15 o 
  -3   3   4      691.56      741.24     14.30 o 
  -2   3   4     1535.34     1600.63     25.08 o 
  -1   3   4       79.77      107.88     18.89 o 
   0   3   4     1407.45     1447.92     29.77 o 
   1   3   4       63.07       80.17     10.05 o 
   2   3   4       78.00       82.19      8.04 o 
   3   3   4      125.50      133.68     27.26 o 
   4   3   4       33.42       17.66      7.52 o 
   5   3   4       37.25       40.33      7.78 o 
   6   3   4      316.55      326.09     18.23 o 
   7   3   4      402.10      397.33     22.84 o 
   8   3   4        0.01      -15.63     10.42 o 
   9   3   4       72.67       78.31     18.30 o 
  10   3   4        0.10       -7.23     13.33 o 
  11   3   4       20.48       -0.91     17.50 o 
  12   3   4        8.01      -17.00     21.04 o 
 -12   4   4        5.79      -13.90     22.30 o 
 -11   4   4        4.64       10.28     17.70 o 
 -10   4   4       45.55       24.67     17.35 o 
  -9   4   4      885.31      908.10     36.49 o 
  -8   4   4     2597.90     2604.25     60.73 o 
  -7   4   4     2257.56     2164.60    112.15 o 
  -6   4   4      638.21      607.40     48.20 o 
  -5   4   4       11.65        7.03      9.61 o 
  -4   4   4      121.93      112.00     20.87 o 
  -3   4   4     3744.51     4166.63     47.16 o 
  -2   4   4      531.13      636.29     30.51 o 
  -1   4   4      360.88      397.47     16.61 o 
   0   4   4      886.70      800.37     24.32 o 
   1   4   4     1020.68      985.18     22.60 o 
   2   4   4      899.46      810.24     20.68 o 
   3   4   4       20.88       24.35      8.25 o 
   4   4   4      161.82      143.17     13.30 o 
   5   4   4      298.27      218.06     24.37 o 
   6   4   4      146.20      137.78     30.39 o 
   7   4   4      638.60      622.77     35.37 o 
   8   4   4      425.21      443.57     44.66 o 
   9   4   4      138.87      141.14     20.60 o 
  10   4   4       27.53       19.73     16.28 o 
  11   4   4        0.06      -10.62     15.15 o 
  12   4   4        2.93       -6.95     21.02 o 
 -11   5   4        0.20      -24.00     16.00 o 
 -10   5   4       11.33      -16.62     16.24 o 
  -9   5   4        0.10      -21.36     14.24 o 
  -8   5   4        0.28      -16.06     13.43 o 
  -7   5   4        4.49        5.35     13.12 o 
  -6   5   4       55.82       38.42     14.95 o 
  -5   5   4       25.08        4.85     11.05 o 
  -4   5   4       18.02       36.67     12.52 o 
  -3   5   4      781.24      710.17     22.90 o 
  -2   5   4      143.14      156.68     27.71 o 
  -1   5   4       82.03       42.83     14.13 o 
   0   5   4      319.32      318.85     17.93 o 
   1   5   4     1419.74     1250.78     32.44 o 
   2   5   4      287.29      257.48     15.00 o 
   3   5   4      238.91      215.32     19.23 o 
   4   5   4      239.74      287.08     43.39 o 
   5   5   4      252.94      287.49     22.25 o 
   6   5   4      136.94      168.02     21.46 o 
   7   5   4      489.77      451.20     88.38 o 
   8   5   4      135.07      163.64     21.43 o 
   9   5   4      692.07      654.41     37.84 o 
  10   5   4       82.72       73.12     19.62 o 
  11   5   4        1.30       -2.79     17.88 o 
 -11   6   4        4.50      -18.07     20.51 o 
 -10   6   4        3.76       -8.05     18.01 o 
  -9   6   4        0.90      -10.23     15.96 o 
  -8   6   4       16.97       11.12     16.46 o 
  -7   6   4       19.00       -2.15     13.80 o 
  -6   6   4       10.39        1.32     14.10 o 
  -5   6   4       65.42       27.53     14.97 o 
  -4   6   4      114.14      138.33     25.37 o 
  -3   6   4       46.83       50.95     13.58 o 
  -2   6   4        0.80      -13.56      9.04 o 
  -1   6   4       87.53       92.35     16.79 o 
   0   6   4       12.24       -4.91     11.66 o 
   1   6   4       90.14      103.32     16.69 o 
   2   6   4       19.55       30.86     10.87 o 
   3   6   4        0.05       -0.25     10.61 o 
   4   6   4        0.29      -10.07     12.65 o 
   5   6   4        6.59       -0.37     15.13 o 
   6   6   4      359.82      324.14     25.92 o 
   7   6   4       71.57       93.96     22.06 o 
   8   6   4        9.72       -1.52     14.18 o 
   9   6   4       18.06       18.30     16.64 o 
  10   6   4        0.72        5.89     20.71 o 
 -10   7   4       24.01       -1.65     22.09 o 
  -9   7   4       69.45       59.77     23.68 o 
  -8   7   4      144.67      141.24     46.15 o 
  -7   7   4       68.44       83.20     21.93 o 
  -6   7   4        0.01      -12.86     17.84 o 
  -5   7   4       79.25       51.69     35.01 o 
  -4   7   4       68.74       45.12     27.61 o 
  -3   7   4       74.42       62.82     21.82 o 
  -2   7   4       57.98       57.59     17.70 o 
  -1   7   4       93.53      107.31     32.74 o 
   0   7   4      386.44      385.38     41.34 o 
   1   7   4       96.98      135.80     28.85 o 
   2   7   4      319.72      317.17     23.81 o 
   3   7   4       64.77       65.98     17.09 o 
   4   7   4       38.82       37.47     16.73 o 
   5   7   4      131.86      182.79     25.10 o 
   6   7   4      410.74      482.57     61.62 o 
   7   7   4      465.02      498.24     33.35 o 
   8   7   4      180.96      200.58     38.20 o 
   9   7   4        8.58        9.25     16.41 o 
  -8   8   4        1.10      -11.36     28.17 o 
  -7   8   4       30.21       24.31     26.47 o 
  -6   8   4      108.94       86.76     29.51 o 
  -5   8   4       22.24       18.56     20.85 o 
  -4   8   4        2.40      -21.25     17.54 o 
  -3   8   4        4.79      -10.01     19.38 o 
  -2   8   4        3.36       -9.85     18.76 o 
  -1   8   4      410.32      420.22     30.81 o 
   0   8   4       52.30       48.74     19.86 o 
   1   8   4       58.98       13.56     17.74 o 
   2   8   4      181.94      183.41     31.87 o 
   3   8   4      122.37      121.98     42.95 o 
   4   8   4      914.65     1004.01     74.13 o 
   5   8   4      124.05      119.64     42.60 o 
   6   8   4       84.39       40.32     22.44 o 
   7   8   4      292.87      287.72     46.56 o 
   8   8   4       25.29       10.70     23.46 o 
  -7   9   4        8.72      -38.08     25.38 o 
  -6   9   4       17.96      -13.84     24.40 o 
  -5   9   4       29.41       29.50     43.23 o 
  -4   9   4        8.26        5.47     24.31 o 
  -3   9   4       68.67       58.88     28.11 o 
  -2   9   4        0.70      -12.94     20.18 o 
  -1   9   4       64.95       69.47     37.07 o 
   0   9   4        6.22        8.50     17.54 o 
   1   9   4       13.24       -6.34     18.09 o 
   2   9   4        0.87       -5.04     19.65 o 
   3   9   4       45.87       30.47     21.06 o 
   4   9   4        0.00       -9.01     19.10 o 
   5   9   4        1.61      -14.68     20.34 o 
   6   9   4        0.61      -10.85     18.20 o 
  -4  10   4        0.03        4.03     26.47 o 
  -3  10   4        0.51      -32.14     22.95 o 
  -2  10   4        2.63        3.80     23.89 o 
  -1  10   4       11.99      -25.44     36.57 o 
   0  10   4      212.67      219.92     42.70 o 
   1  10   4      118.32      123.77     30.67 o 
   2  10   4       38.74       10.93     22.29 o 
   3  10   4        4.71       -1.13     19.28 o 
   4  10   4       61.48       46.42     37.28 o 
 -13   0   5        7.51      -13.68     30.05 o 
 -11   0   5        7.16      -11.69     23.11 o 
  -9   0   5      779.74      742.91     50.39 o 
  -7   0   5        8.53       -6.91      9.08 o 
  -5   0   5      538.44      560.30     21.22 o 
  -3   0   5     2513.69     2545.16     44.55 o 
  -1   0   5    14363.35    14710.54    180.04 o 
   1   0   5    12570.43    12228.39    191.99 o 
   3   0   5      378.04      431.90     13.36 o 
   5   0   5       64.93       43.27      9.16 o 
   7   0   5     1020.85      953.67     31.92 o 
   9   0   5      266.53      296.75     47.27 o 
  11   0   5       14.45        1.70     25.73 o 
 -13   1   5       47.26       44.05     25.48 o 
 -12   1   5       27.04      -14.94     17.43 o 
 -11   1   5       73.37       42.13     22.01 o 
 -10   1   5        3.21       -6.27     15.04 o 
  -9   1   5      351.15      313.29     19.36 o 
  -8   1   5      167.29      162.36     19.15 o 
  -7   1   5      184.68      239.40     16.27 o 
  -6   1   5      306.92      294.77     15.07 o 
  -5   1   5      281.79      318.15     11.45 o 
  -4   1   5        6.00       -4.57      4.01 o 
  -3   1   5     4121.35     4222.35     48.15 o 
  -2   1   5     1366.38     1380.53     46.25 o 
  -1   1   5     5295.66     5071.49     57.20 o 
   0   1   5      896.87      866.84     19.35 o 
   1   1   5      999.74      901.01     13.49 o 
   2   1   5     4136.83     3983.18     35.61 o 
   3   1   5      410.94      411.33      8.94 o 
   4   1   5      961.15      994.09     15.64 o 
   5   1   5       18.77       15.21      4.98 o 
   6   1   5      175.29      205.17     14.39 o 
   7   1   5       61.88       53.57      7.76 o 
   8   1   5       28.50       22.55     10.85 o 
   9   1   5       93.95       53.52     15.69 o 
  10   1   5       95.36       72.66     23.80 o 
  11   1   5       25.35        7.53     19.36 o 
  12   1   5      173.94      189.33     62.94 o 
 -13   2   5       12.08       14.52     23.13 o 
 -12   2   5       28.97       54.86     23.56 o 
 -11   2   5        6.76        0.07     17.91 o 
 -10   2   5      149.65      176.66     24.12 o 
  -9   2   5      284.09      348.92     28.13 o 
  -8   2   5        5.34       -4.06     11.14 o 
  -7   2   5      188.38      180.73     21.10 o 
  -6   2   5       64.45       82.84     21.55 o 
  -5   2   5       47.57       55.12      8.07 o 
  -4   2   5      113.36      102.10     13.08 o 
  -3   2   5      341.69      327.19     11.70 o 
  -2   2   5    38766.23    37722.54    342.34 o 
  -1   2   5    53628.93    51446.22    482.68 o 
   0   2   5     9333.14     9709.27    110.51 o 
   1   2   5       91.90       72.29      5.98 o 
   2   2   5     1153.71     1134.76     27.49 o 
   3   2   5     8648.27     9056.81    106.07 o 
   4   2   5     4955.97     5285.41     54.64 o 
   5   2   5     1793.48     1992.72     24.71 o 
   6   2   5      359.22      346.81      9.63 o 
   7   2   5        5.50       -0.97      8.62 o 
   8   2   5        0.00      -13.15      8.77 o 
   9   2   5       10.49       10.25     12.50 o 
  10   2   5      260.26      227.54     28.64 o 
  11   2   5       12.73      -16.18     16.92 o 
  12   2   5       56.37       19.25     24.43 o 
 -12   3   5      106.23      153.13     33.27 o 
 -11   3   5      132.35      152.75     30.77 o 
 -10   3   5      528.01      484.70     27.03 o 
  -9   3   5     1447.51     1403.66     79.01 o 
  -8   3   5      775.02      707.62     29.17 o 
  -7   3   5        8.37        6.10     10.09 o 
  -6   3   5       22.61       30.12     11.43 o 
  -5   3   5     1443.94     1455.82     34.34 o 
  -4   3   5      298.21      289.71     30.01 o 
  -3   3   5     1510.55     1559.45     22.71 o 
  -2   3   5     2128.86     2098.81     30.85 o 
  -1   3   5      276.85      267.12     12.16 o 
   0   3   5     4865.59     4648.51     78.34 o 
   1   3   5     1440.99     1478.49     24.79 o 
   2   3   5     1540.94     1429.36     25.08 o 
   3   3   5       48.23       32.25      7.02 o 
   4   3   5     1595.18     1652.90     30.25 o 
   5   3   5       94.10       94.35     10.95 o 
   6   3   5       23.34       23.31     10.29 o 
   7   3   5        0.54      -13.81      9.21 o 
   8   3   5      300.29      365.99     29.52 o 
   9   3   5        0.91      -14.45     12.25 o 
  10   3   5       12.80       18.42     15.17 o 
  11   3   5        1.66      -14.79     16.11 o 
  12   3   5        0.48      -22.28     21.30 o 
 -12   4   5       29.30       10.29     22.81 o 
 -11   4   5      116.48      152.28     42.61 o 
 -10   4   5       11.10        0.00     15.89 o 
  -9   4   5      265.02      379.62     33.60 o 
  -8   4   5      161.17      241.67     26.74 o 
  -7   4   5     1176.02     1092.49     36.62 o 
  -6   4   5      810.84      754.57     33.50 o 
  -5   4   5      295.01      299.41     19.43 o 
  -4   4   5       82.66      106.69     11.14 o 
  -3   4   5     4680.46     5223.96    101.91 o 
  -2   4   5     3171.27     3455.38     99.84 o 
  -1   4   5      410.73      414.29     24.16 o 
   0   4   5     1252.54     1234.40     30.85 o 
   1   4   5      328.08      353.96     13.44 o 
   2   4   5        3.73       12.03      7.50 o 
   3   4   5     2567.68     2825.61     42.99 o 
   4   4   5      273.50      274.19     13.15 o 
   5   4   5     1070.52     1051.76     28.93 o 
   6   4   5        2.64       -0.11      9.62 o 
   7   4   5      451.04      476.45     21.99 o 
   8   4   5       47.08       61.04     16.34 o 
   9   4   5       84.50       87.52     18.32 o 
  10   4   5      261.03      308.76     29.07 o 
  11   4   5        2.90       -0.71     18.71 o 
 -11   5   5        2.87       -6.80     18.46 o 
 -10   5   5       40.35       38.41     21.89 o 
  -9   5   5        0.08      -16.96     13.42 o 
  -8   5   5       82.95       89.33     20.42 o 
  -7   5   5      196.59      226.94     25.22 o 
  -6   5   5        7.95        1.84     11.92 o 
  -5   5   5      127.07      130.82     19.87 o 
  -4   5   5       29.52       22.73      9.55 o 
  -3   5   5        2.70       -4.01      7.47 o 
  -2   5   5        8.54      -11.32      8.43 o 
  -1   5   5     1440.26     1473.98     50.82 o 
   0   5   5      516.10      481.90     27.36 o 
   1   5   5      454.59      446.11     16.99 o 
   2   5   5      475.08      484.95     19.06 o 
   3   5   5       88.77       79.81     14.03 o 
   4   5   5      206.19      233.86     27.19 o 
   5   5   5        3.02        1.96      9.59 o 
   6   5   5        1.15       -9.57     10.11 o 
   7   5   5      279.69      345.07     27.03 o 
   8   5   5       87.26       85.20     18.52 o 
   9   5   5       64.88       65.58     21.99 o 
  10   5   5      150.34      202.43     25.60 o 
  11   5   5      123.95      146.75     24.47 o 
 -11   6   5        6.92        1.69     20.95 o 
 -10   6   5        0.45      -22.14     17.03 o 
  -9   6   5       53.90       66.49     22.85 o 
  -8   6   5        6.00       -2.37     15.93 o 
  -7   6   5       42.44       20.10     16.64 o 
  -6   6   5       55.59       38.99     15.90 o 
  -5   6   5        4.05        5.61     13.65 o 
  -4   6   5        1.76        1.45     15.46 o 
  -3   6   5      304.13      311.09     30.64 o 
  -2   6   5      329.40      296.50     26.10 o 
  -1   6   5       12.33       -3.87     11.21 o 
   0   6   5       56.60       32.95     17.69 o 
   1   6   5      553.11      552.24     20.56 o 
   2   6   5        2.20       -4.70      9.32 o 
   3   6   5       96.72       90.75     14.41 o 
   4   6   5      101.25      131.15     18.95 o 
   5   6   5        0.00       -0.36     11.53 o 
   6   6   5       47.62       62.13     15.81 o 
   7   6   5      174.62      267.89     26.68 o 
   8   6   5        0.36       -0.11     14.49 o 
   9   6   5       90.55       97.45     25.37 o 
  10   6   5        7.48        3.48     16.18 o 
 -10   7   5       44.90       63.22     25.32 o 
  -9   7   5        2.90      -15.53     17.84 o 
  -8   7   5        8.75      -23.64     17.49 o 
  -7   7   5       16.11       21.17     18.62 o 
  -6   7   5      142.14      161.78     32.97 o 
  -5   7   5        8.12        2.43     19.75 o 
  -4   7   5       12.97      -23.98     15.98 o 
  -3   7   5      137.16      128.87     28.35 o 
  -2   7   5       62.54       69.41     17.08 o 
  -1   7   5      269.85      323.06     25.08 o 
   0   7   5       48.74       24.38     15.05 o 
   1   7   5      445.06      436.48     24.60 o 
   2   7   5       38.02       18.36     15.40 o 
   3   7   5       30.39       17.22     18.97 o 
   4   7   5        4.97        1.07     18.06 o 
   5   7   5       38.36       47.87     31.22 o 
   6   7   5      102.69      108.31     30.60 o 
   7   7   5        3.48        3.49     20.66 o 
   8   7   5        1.61        6.31     19.10 o 
   9   7   5        4.86       11.82     21.27 o 
  -8   8   5        0.51      -24.61     24.85 o 
  -7   8   5        0.05        2.58     24.96 o 
  -6   8   5        0.11       -2.99     22.59 o 
  -5   8   5        2.38      -13.90     21.84 o 
  -4   8   5      130.31      130.85     52.52 o 
  -3   8   5       83.74       91.94     28.55 o 
  -2   8   5       31.92       39.78     21.75 o 
  -1   8   5      141.68      105.75     22.52 o 
   0   8   5      142.16      146.57     25.60 o 
   1   8   5       19.00        9.05     16.49 o 
   2   8   5        9.36      -10.49     18.68 o 
   3   8   5        6.06       10.11     23.00 o 
   4   8   5      600.94      497.63     73.96 o 
   5   8   5      606.44      540.62     50.25 o 
   6   8   5      218.45      203.08     36.06 o 
   7   8   5       98.93       88.67     28.73 o 
   8   8   5       30.91       27.01     24.55 o 
  -7   9   5       51.04       66.67     34.24 o 
  -6   9   5       14.10        6.15     26.17 o 
  -5   9   5       11.75       -7.69     24.04 o 
  -4   9   5       79.45       87.45     31.36 o 
  -3   9   5        5.22       17.10     23.15 o 
  -2   9   5       15.09       -6.95     21.63 o 
  -1   9   5        1.60      -11.59     21.34 o 
   0   9   5      251.04      353.34     52.33 o 
   1   9   5      120.83      166.76     33.81 o 
   2   9   5       14.34       16.25     24.35 o 
   3   9   5        5.65       11.31     20.17 o 
   4   9   5       15.15       -3.30     34.45 o 
   5   9   5       24.55       22.66     27.15 o 
   6   9   5       10.92       31.49     22.92 o 
  -4  10   5        2.39       -1.38     26.23 o 
  -3  10   5        2.69       -7.11     24.22 o 
  -2  10   5        0.31      -33.04     22.03 o 
  -1  10   5       10.39       -3.54     39.69 o 
   0  10   5        3.65      -19.70     27.29 o 
   1  10   5       30.09       23.16     23.78 o 
   2  10   5       46.64       61.83     26.55 o 
   3  10   5       31.30       34.03     23.18 o 
   4  10   5        7.11      -13.19     21.08 o 
 -12   0   6       35.18       34.16     30.90 o 
 -10   0   6       40.30       51.31     27.22 o 
  -8   0   6      317.66      363.08     22.10 o 
  -6   0   6     1464.33     1573.24     40.95 o 
  -4   0   6      459.82      397.78     16.68 o 
  -2   0   6      127.60      111.57      7.69 o 
   0   0   6     2033.77     1927.14     33.89 o 
   2   0   6     2669.00     2349.56     34.93 o 
   4   0   6     2745.88     2866.39     44.49 o 
   6   0   6     2238.85     2297.10     42.61 o 
   8   0   6      138.18      144.10     26.29 o 
  10   0   6      334.11      369.19     57.83 o 
  12   0   6      231.81      188.74     53.01 o 
 -13   1   6       52.88       70.97     26.52 o 
 -12   1   6       29.72       23.35     21.29 o 
 -11   1   6       13.39       -2.93     16.67 o 
 -10   1   6       10.53       -6.58     15.52 o 
  -9   1   6      136.25      155.16     31.79 o 
  -8   1   6       26.24       28.57     11.89 o 
  -7   1   6        0.56       -6.88      6.38 o 
  -6   1   6      185.83      180.00     12.00 o 
  -5   1   6       74.85       70.77      8.79 o 
  -4   1   6      328.43      299.95     10.68 o 
  -3   1   6     2552.39     2708.79     33.94 o 
  -2   1   6      820.65      837.58     14.93 o 
  -1   1   6     1541.69     1593.97     25.24 o 
   0   1   6     3361.45     3367.90     43.18 o 
   1   1   6      821.76      917.31     15.60 o 
   2   1   6     2646.24     2589.49     26.64 o 
   3   1   6     1941.19     1905.88     22.64 o 
   4   1   6     1889.50     2169.99     25.95 o 
   5   1   6      107.73      147.13      8.76 o 
   6   1   6        0.07        0.50      5.17 o 
   7   1   6       14.88        4.71      6.21 o 
   8   1   6       16.20        8.37      9.48 o 
   9   1   6      161.32      150.83     20.76 o 
  10   1   6       77.79       94.93     23.74 o 
  11   1   6        0.16      -22.13     17.73 o 
  12   1   6       18.74       12.86     23.60 o 
 -13   2   6        6.00      -19.94     18.93 o 
 -12   2   6        0.54       -9.47     20.03 o 
 -11   2   6      155.08      128.91     35.40 o 
 -10   2   6       50.62       23.08     16.59 o 
  -9   2   6        1.35       -0.67     12.55 o 
  -8   2   6      257.77      307.88     25.60 o 
  -7   2   6        1.61       -3.90      8.70 o 
  -6   2   6       41.05       35.25      8.37 o 
  -5   2   6      685.95      639.30     16.50 o 
  -4   2   6      867.48      828.69     26.59 o 
  -3   2   6      349.22      406.89     12.05 o 
  -2   2   6      540.75      525.75     11.25 o 
  -1   2   6      887.14      794.62     18.88 o 
   0   2   6     1377.05     1263.99     25.04 o 
   1   2   6     3125.91     3053.83     36.29 o 
   2   2   6       13.27        5.19      3.69 o 
   3   2   6     4297.23     4547.85     48.28 o 
   4   2   6     1849.84     1982.74     28.32 o 
   5   2   6        4.69        4.80      4.41 o 
   6   2   6       15.84        7.60      5.28 o 
   7   2   6        5.09        5.32      9.53 o 
   8   2   6       67.25       42.11     12.92 o 
   9   2   6      364.94      402.81     40.77 o 
  10   2   6       47.74       31.43     16.60 o 
  11   2   6      461.47      480.94     48.38 o 
  12   2   6      100.60       81.14     31.13 o 
 -12   3   6       26.83       23.27     23.74 o 
 -11   3   6       39.00        8.25     38.17 o 
 -10   3   6      243.57      308.26     31.04 o 
  -9   3   6      413.65      426.09     39.21 o 
  -8   3   6       36.60       61.23     17.03 o 
  -7   3   6       37.42       32.29     12.55 o 
  -6   3   6      533.73      522.30     25.97 o 
  -5   3   6      661.00      579.53     22.43 o 
  -4   3   6     3172.58     3484.68     45.98 o 
  -3   3   6      704.96      791.40     15.87 o 
  -2   3   6      938.47     1005.69     26.75 o 
  -1   3   6       98.81      149.68     27.90 o 
   0   3   6       12.62        3.99      4.53 o 
   1   3   6        1.51       -1.55      4.41 o 
   2   3   6     1325.75     1447.92     25.46 o 
   3   3   6     4456.72     4903.15     54.00 o 
   4   3   6      129.90      164.16     19.94 o 
   5   3   6     1028.01     1036.90     29.22 o 
   6   3   6        4.54       12.12      9.88 o 
   7   3   6       47.09       45.52     13.64 o 
   8   3   6      299.86      281.13     26.13 o 
   9   3   6       27.06       24.49     14.51 o 
  10   3   6        3.03      -17.08     13.62 o 
  11   3   6        4.77      -17.46     16.86 o 
  12   3   6       31.54       22.24     27.93 o 
 -12   4   6       10.29        4.82     23.30 o 
 -11   4   6       48.39       46.70     20.67 o 
 -10   4   6        3.98      -19.58     13.65 o 
  -9   4   6      438.18      490.96     32.93 o 
  -8   4   6       23.48       33.75     15.87 o 
  -7   4   6       32.43       26.26     14.39 o 
  -6   4   6       64.45       45.82     14.17 o 
  -5   4   6       45.34       41.43      8.89 o 
  -4   4   6      153.07      192.80     30.94 o 
  -3   4   6       93.69       84.64      9.24 o 
  -2   4   6     1609.21     1679.00     50.33 o 
  -1   4   6      576.11      606.53     20.94 o 
   0   4   6       31.77       25.85      9.65 o 
   1   4   6     3141.58     3436.89     47.29 o 
   2   4   6     1143.69     1180.22     25.08 o 
   3   4   6     1367.72     1474.71     29.68 o 
   4   4   6      388.65      400.43     14.15 o 
   5   4   6      463.30      444.07     25.22 o 
   6   4   6       76.40       71.49     13.83 o 
   7   4   6      211.06      256.38     23.34 o 
   8   4   6      235.77      277.53     25.74 o 
   9   4   6      421.96      428.39     38.87 o 
  10   4   6      392.97      409.38     31.79 o 
  11   4   6       42.51       20.85     19.75 o 
 -11   5   6       33.96       56.94     26.61 o 
 -10   5   6      171.24      185.10     29.76 o 
  -9   5   6        0.47       -6.92     14.86 o 
  -8   5   6        5.99        0.88     14.07 o 
  -7   5   6        1.88      -12.52     12.13 o 
  -6   5   6       74.14       73.17     17.89 o 
  -5   5   6        0.20       -6.91     10.94 o 
  -4   5   6       20.89       16.40      7.93 o 
  -3   5   6        0.01       -7.03      7.42 o 
  -2   5   6      108.54      119.92     16.19 o 
  -1   5   6      251.59      278.06     26.52 o 
   0   5   6       10.66       14.59     10.92 o 
   1   5   6       62.70       47.01     10.15 o 
   2   5   6       75.85       70.88     16.67 o 
   3   5   6      732.05      620.42     20.21 o 
   4   5   6      287.31      319.26     29.89 o 
   5   5   6      135.60      146.28     18.65 o 
   6   5   6       57.22       51.45     14.61 o 
   7   5   6      287.97      333.47     37.49 o 
   8   5   6       14.79       21.99     15.60 o 
   9   5   6        7.86        7.09     15.86 o 
  10   5   6      121.73      114.83     22.89 o 
  11   5   6        6.28       10.29     18.26 o 
 -11   6   6       56.88       47.41     25.10 o 
 -10   6   6        7.60       -2.89     19.82 o 
  -9   6   6        0.02      -11.82     17.02 o 
  -8   6   6       23.66       18.08     17.91 o 
  -7   6   6        1.49       -4.59     15.04 o 
  -6   6   6       81.81       50.86     31.98 o 
  -5   6   6        1.92       -9.33     12.19 o 
  -4   6   6       74.60       73.99     27.11 o 
  -3   6   6       68.45       69.76     19.35 o 
  -2   6   6       11.30        1.23     11.07 o 
  -1   6   6        6.85        0.63     10.76 o 
   0   6   6        1.54       -6.08     11.48 o 
   1   6   6       93.96      126.55     17.46 o 
   2   6   6      150.68      164.78     17.09 o 
   3   6   6      152.50      195.10     30.10 o 
   4   6   6      255.72      267.86     21.61 o 
   5   6   6       27.08       34.45     14.90 o 
   6   6   6      106.25      113.23     18.82 o 
   7   6   6      104.03      111.89     20.05 o 
   8   6   6        2.82      -17.35     14.20 o 
   9   6   6        0.01       -3.56     15.24 o 
  10   6   6      123.45      136.27     30.33 o 
 -10   7   6        0.80      -14.42     24.36 o 
  -9   7   6        4.39      -15.76     24.08 o 
  -8   7   6        0.05      -31.26     20.84 o 
  -7   7   6        7.03       -1.06     20.34 o 
  -6   7   6       85.07       99.40     26.25 o 
  -5   7   6        0.04      -25.84     19.49 o 
  -4   7   6       98.93       64.82     25.86 o 
  -3   7   6        4.92      -24.63     16.42 o 
  -2   7   6        0.14      -18.08     12.51 o 
  -1   7   6        2.39       -1.81     12.91 o 
   0   7   6      173.18      180.98     27.79 o 
   1   7   6       40.53       64.23     19.25 o 
   2   7   6       30.59        0.08     14.69 o 
   3   7   6        4.25        4.34     18.47 o 
   4   7   6       14.85        7.44     20.29 o 
   5   7   6      459.31      583.69     52.07 o 
   6   7   6      309.05      427.84    135.94 o 
   7   7   6      110.97      105.90     30.99 o 
   8   7   6       78.67       76.55     25.01 o 
   9   7   6        0.65      -12.86     21.11 o 
  -8   8   6        2.63      -22.76     25.40 o 
  -7   8   6        3.59        5.64     25.07 o 
  -6   8   6       37.59       31.95     25.78 o 
  -5   8   6      150.08      168.32     75.41 o 
  -4   8   6       83.66       63.81     25.20 o 
  -3   8   6       25.58       13.06     19.97 o 
  -2   8   6      174.71      159.69     67.61 o 
  -1   8   6       77.31       41.91     18.45 o 
   0   8   6       89.11      122.58     23.84 o 
   1   8   6       75.65       55.24     20.21 o 
   2   8   6      225.61      218.97     35.11 o 
   3   8   6        0.08        1.81     19.28 o 
   4   8   6      412.88      531.71     84.06 o 
   5   8   6      109.01      168.09     50.14 o 
   6   8   6       64.59       53.49     25.19 o 
   7   8   6        0.43       26.50     22.16 o 
   8   8   6        3.88       36.07     24.85 o 
  -7   9   6       38.99      -17.15     27.29 o 
  -6   9   6        2.58      -12.64     24.69 o 
  -5   9   6      168.93      106.26     33.03 o 
  -4   9   6      132.52      164.81     37.12 o 
  -3   9   6      334.79      405.64     48.54 o 
  -2   9   6       33.48       14.46     35.08 o 
  -1   9   6       12.83      -25.94     20.44 o 
   0   9   6      116.54      187.30     28.89 o 
   1   9   6      490.71      472.56     35.34 o 
   2   9   6      450.92      469.31     60.92 o 
   3   9   6       32.58       49.78     24.59 o 
   4   9   6       21.44       22.50     21.75 o 
   5   9   6       69.76       52.09     24.84 o 
   6   9   6        0.05       -9.63     21.52 o 
  -4  10   6        0.78      -16.24     27.05 o 
  -3  10   6       19.35       25.87     28.42 o 
  -2  10   6        8.69        5.74     26.04 o 
  -1  10   6      178.19      130.98     49.75 o 
   0  10   6      126.02       96.39     43.73 o 
   1  10   6       12.76       13.01     24.21 o 
   2  10   6       26.62       19.65     24.98 o 
   3  10   6       11.43      -13.67     22.09 o 
 -13   0   7       18.04       25.09     29.91 o 
 -11   0   7       44.80       32.46     29.20 o 
  -9   0   7      267.70      293.35     44.51 o 
  -7   0   7        1.14       -5.45     10.14 o 
  -5   0   7     1385.45     1438.46     36.97 o 
  -3   0   7    10431.95    10669.59    141.88 o 
  -1   0   7       48.80       71.44     11.84 o 
   1   0   7     1522.36     1539.04     26.00 o 
   3   0   7     4053.48     4221.08     57.00 o 
   5   0   7     2228.42     2261.56     40.98 o 
   7   0   7      262.52      278.71     18.72 o 
   9   0   7      169.35      174.07     38.70 o 
  11   0   7       18.43      -17.51     26.86 o 
 -13   1   7        0.42       -9.85     19.14 o 
 -12   1   7       14.20       23.54     21.36 o 
 -11   1   7        8.62       -7.46     24.10 o 
 -10   1   7      172.02      209.90     55.57 o 
  -9   1   7      645.14      605.81     25.91 o 
  -8   1   7      220.83      225.19     21.50 o 
  -7   1   7       82.51       65.95     11.01 o 
  -6   1   7      387.73      382.77     14.27 o 
  -5   1   7      506.13      527.54     15.28 o 
  -4   1   7        0.75       -2.66      4.74 o 
  -3   1   7      397.93      447.10     11.84 o 
  -2   1   7      678.96      768.87     14.65 o 
  -1   1   7     3306.97     3203.29     61.57 o 
   0   1   7      149.07      133.26      7.25 o 
   1   1   7        0.19       -2.38      3.06 o 
   2   1   7      535.14      581.06     11.11 o 
   3   1   7      431.68      469.04     10.59 o 
   4   1   7       41.23       38.58      5.90 o 
   5   1   7      401.17      356.89     10.50 o 
   6   1   7       33.89       22.18      6.29 o 
   7   1   7        8.68       -4.59      6.45 o 
   8   1   7       78.60       68.61     19.61 o 
   9   1   7       76.97       97.23     18.66 o 
  10   1   7      121.19      119.89     28.21 o 
  11   1   7       29.62        8.24     19.48 o 
  12   1   7       94.38       73.24     28.28 o 
 -13   2   7       21.98       16.38     23.90 o 
 -12   2   7        0.47      -17.98     26.37 o 
 -11   2   7       31.21       15.24     19.90 o 
 -10   2   7      111.24      122.95     22.52 o 
  -9   2   7      155.98      228.65     25.00 o 
  -8   2   7      224.28      286.62     39.87 o 
  -7   2   7       14.48       12.96     10.19 o 
  -6   2   7       99.60      142.89     21.02 o 
  -5   2   7     1153.67     1143.90     25.61 o 
  -4   2   7        4.11       11.50      5.67 o 
  -3   2   7     1841.80     1790.18     27.42 o 
  -2   2   7      190.21      179.23      7.19 o 
  -1   2   7     1872.75     1982.79     33.10 o 
   0   2   7      162.73      149.74     10.51 o 
   1   2   7     1044.68     1127.88     21.48 o 
   2   2   7        6.53        7.35      4.75 o 
   3   2   7      308.45      305.79     10.27 o 
   4   2   7      105.97      109.45      8.28 o 
   5   2   7       53.83       62.43      8.22 o 
   6   2   7      169.51      176.97     15.13 o 
   7   2   7       91.84       96.32     16.27 o 
   8   2   7      198.70      216.99     21.02 o 
   9   2   7      415.34      338.41     27.61 o 
  10   2   7        7.30       11.48     16.72 o 
  11   2   7       16.10        2.15     31.43 o 
  12   2   7        0.79        2.49     23.29 o 
 -12   3   7      131.18      113.64     33.13 o 
 -11   3   7        9.32       -5.84     20.87 o 
 -10   3   7       63.73       92.13     21.04 o 
  -9   3   7        6.72      -10.24     13.30 o 
  -8   3   7       29.76       26.96     15.44 o 
  -7   3   7     1001.06      983.00     32.65 o 
  -6   3   7     2171.90     2164.66     63.16 o 
  -5   3   7      202.44      311.79     42.14 o 
  -4   3   7      622.52      578.96     27.26 o 
  -3   3   7     2101.85     2193.19     44.42 o 
  -2   3   7      119.91      116.74      9.46 o 
  -1   3   7     2100.38     1971.45     36.33 o 
   0   3   7     3835.41     3735.69     56.22 o 
   1   3   7       57.29       45.81      6.87 o 
   2   3   7     8758.94     9611.91     96.98 o 
   3   3   7     1010.76     1062.40     36.87 o 
   4   3   7       45.44       47.78      8.31 o 
   5   3   7      362.38      342.99     12.62 o 
   6   3   7      347.47      359.42     32.95 o 
   7   3   7      632.29      562.52     23.23 o 
   8   3   7      276.29      343.33     29.90 o 
   9   3   7      962.55      922.14     32.21 o 
  10   3   7       38.70       32.31     16.16 o 
  11   3   7        7.18       -5.30     17.87 o 
  12   3   7        0.35        4.93     24.61 o 
 -12   4   7       45.80       18.24     24.66 o 
 -11   4   7        0.41       -3.28     15.37 o 
 -10   4   7        9.58       -0.35     15.79 o 
  -9   4   7       35.36       64.44     18.29 o 
  -8   4   7        8.78       14.00     13.64 o 
  -7   4   7      148.18      164.71     38.26 o 
  -6   4   7      121.62      138.02     19.21 o 
  -5   4   7       56.88       64.01     14.67 o 
  -4   4   7     4250.71     4222.10    134.61 o 
  -3   4   7      588.44      536.52     14.81 o 
  -2   4   7     1403.32     1296.88     36.90 o 
  -1   4   7      121.07      124.41     26.00 o 
   0   4   7      534.81      528.91     26.65 o 
   1   4   7      538.48      518.97     15.51 o 
   2   4   7       23.96       18.99      8.03 o 
   3   4   7        0.99       -5.02      6.58 o 
   4   4   7      150.73      166.86     17.62 o 
   5   4   7      567.14      528.23     21.64 o 
   6   4   7      240.09      233.58     23.74 o 
   7   4   7      919.96      939.42     31.00 o 
   8   4   7       72.99       82.66     17.83 o 
   9   4   7      118.55      127.85     21.64 o 
  10   4   7       86.23       90.90     22.05 o 
  11   4   7       72.53       49.90     23.57 o 
 -11   5   7        2.95        0.02     19.49 o 
 -10   5   7       40.44       32.27     19.04 o 
  -9   5   7       47.63       33.38     17.09 o 
  -8   5   7        1.28        0.86     15.53 o 
  -7   5   7        0.00       -9.69     12.22 o 
  -6   5   7        1.04      -16.53     11.02 o 
  -5   5   7       48.10       37.76     14.53 o 
  -4   5   7      330.84      317.33     19.54 o 
  -3   5   7      219.66      201.28     13.17 o 
  -2   5   7      387.94      327.49     18.27 o 
  -1   5   7       35.09       31.26     11.56 o 
   0   5   7        0.29      -10.39      6.93 o 
   1   5   7       97.69      151.73     22.29 o 
   2   5   7      568.32      478.28     17.30 o 
   3   5   7       89.06      105.83     13.32 o 
   4   5   7      132.10      144.25     19.27 o 
   5   5   7       40.45       52.91     13.67 o 
   6   5   7        0.76       -5.88     10.89 o 
   7   5   7       22.59       19.89     14.54 o 
   8   5   7       38.82       26.43     15.79 o 
   9   5   7      115.84      159.53     28.34 o 
  10   5   7       62.60       64.87     20.17 o 
  11   5   7        2.00      -25.19     16.79 o 
 -11   6   7        3.03      -13.06     21.63 o 
 -10   6   7        3.55        6.02     20.11 o 
  -9   6   7       14.96       11.12     19.90 o 
  -8   6   7       21.75       -3.68     16.21 o 
  -7   6   7        4.60        2.00     14.93 o 
  -6   6   7       51.32       35.98     16.70 o 
  -5   6   7       29.92       26.91     15.08 o 
  -4   6   7       58.59       30.60     18.99 o 
  -3   6   7       18.16       13.00      9.83 o 
  -2   6   7       24.67       28.34     12.63 o 
  -1   6   7      495.33      522.65     23.87 o 
   0   6   7        3.54       -2.05     11.34 o 
   1   6   7        5.89        4.17     12.05 o 
   2   6   7       92.48       79.35     17.41 o 
   3   6   7      117.59      131.16     20.99 o 
   4   6   7      104.30      144.25     29.77 o 
   5   6   7       72.47       88.08     25.80 o 
   6   6   7        0.65      -10.91     19.07 o 
   7   6   7       27.76       20.34     18.13 o 
   8   6   7        0.05       -7.54     17.75 o 
   9   6   7      126.72      108.19     27.56 o 
  10   6   7        2.49        5.96     21.46 o 
 -10   7   7        0.15      -31.30     23.85 o 
  -9   7   7        3.17       -4.47     25.83 o 
  -8   7   7        0.02       -4.50     22.38 o 
  -7   7   7       79.93      125.73     31.55 o 
  -6   7   7       41.98       38.93     24.01 o 
  -5   7   7       11.01      -17.18     20.50 o 
  -4   7   7       14.67       -9.33     21.19 o 
  -3   7   7       87.26       57.94     22.04 o 
  -2   7   7       11.43      -22.80     19.37 o 
  -1   7   7        0.91      -17.97     11.98 o 
   0   7   7        3.48      -18.48     13.40 o 
   1   7   7       56.83       29.89     17.25 o 
   2   7   7        4.37      -12.10     14.45 o 
   3   7   7       35.29       46.50     23.61 o 
   4   7   7        0.93       -0.84     19.38 o 
   5   7   7       15.67       -1.90     17.13 o 
   6   7   7       20.31      -17.43     19.87 o 
   7   7   7       11.07       15.76     22.34 o 
   8   7   7       19.97       24.27     24.35 o 
   9   7   7        0.20       -9.09     21.78 o 
  -8   8   7       16.77        5.40     26.69 o 
  -7   8   7        6.11        5.64     29.13 o 
  -6   8   7       33.53       -2.57     23.00 o 
  -5   8   7       41.56       67.39     28.53 o 
  -4   8   7       37.37       11.48     21.85 o 
  -3   8   7        7.72       -3.18     23.74 o 
  -2   8   7       64.25       55.38     24.96 o 
  -1   8   7       43.89       62.34     25.98 o 
   0   8   7      319.34      373.70     95.35 o 
   1   8   7       19.37       -9.36     15.40 o 
   2   8   7       12.20       -0.76     20.93 o 
   3   8   7       10.95        4.32     21.24 o 
   4   8   7      144.29      179.58     35.27 o 
   5   8   7       12.61        2.18     22.49 o 
   6   8   7       12.44       28.88     22.50 o 
   7   8   7      180.32      212.68     39.34 o 
  -6   9   7      227.97      198.95     41.96 o 
  -5   9   7        2.89      -11.94     22.06 o 
  -4   9   7       87.70       48.31     26.68 o 
  -3   9   7       12.84      -10.86     21.54 o 
  -2   9   7       26.10      -35.01     29.63 o 
  -1   9   7      268.38      244.03     46.03 o 
   0   9   7      125.59      152.13     41.34 o 
   1   9   7      937.36      912.28     48.56 o 
   2   9   7      438.90      544.29     46.16 o 
   3   9   7       80.56       75.86     28.52 o 
   4   9   7        0.49        1.57     21.83 o 
   5   9   7       64.30       75.80     29.07 o 
   6   9   7       24.41       48.69     28.16 o 
  -4  10   7        1.33       -0.78     26.87 o 
  -3  10   7        6.47        9.94     25.65 o 
  -2  10   7       36.70       -8.39     36.50 o 
  -1  10   7       28.27        1.70     38.98 o 
   0  10   7       65.72       52.38     39.19 o 
   1  10   7        6.79       18.18     25.26 o 
   2  10   7       60.43       66.10     28.19 o 
   3  10   7       17.90        2.26     25.32 o 
 -12   0   8       15.54       11.62     26.58 o 
 -10   0   8       67.58       87.88     32.96 o 
  -8   0   8       88.49      132.55     21.51 o 
  -6   0   8        1.23      -13.21      8.81 o 
  -4   0   8      641.58      655.16     22.64 o 
  -2   0   8     4380.73     4161.71     65.32 o 
   0   0   8     1056.09     1041.79     41.32 o 
   2   0   8      280.06      279.13     11.34 o 
   4   0   8      825.35      938.47     23.88 o 
   6   0   8       19.77        5.99      8.19 o 
   8   0   8       40.84       57.37     17.28 o 
  10   0   8       29.92       14.03     27.85 o 
  12   0   8        5.43       -8.58     26.08 o 
 -13   1   8       72.19       94.40     28.23 o 
 -12   1   8        0.87      -19.55     17.79 o 
 -11   1   8      182.89      295.30     36.01 o 
 -10   1   8      169.99      183.62     29.10 o 
  -9   1   8      337.54      337.00     26.99 o 
  -8   1   8      210.01      293.16     29.22 o 
  -7   1   8        6.54        0.18      7.53 o 
  -6   1   8       26.00       43.52      9.23 o 
  -5   1   8       70.90       34.09     10.35 o 
  -4   1   8     3065.29     3195.32     41.56 o 
  -3   1   8     2890.62     2776.13     46.08 o 
  -2   1   8     1287.88     1320.55     21.01 o 
  -1   1   8     3983.59     3605.12     59.67 o 
   0   1   8      348.55      311.96     11.52 o 
   1   1   8       44.80       68.15      6.63 o 
   2   1   8      131.76      111.04      7.15 o 
   3   1   8      171.41      160.26      7.53 o 
   4   1   8     1339.68     1337.10     20.46 o 
   5   1   8       54.79       48.00      6.85 o 
   6   1   8       41.87       36.65      7.33 o 
   7   1   8        0.89        1.40      7.30 o 
   8   1   8       29.58       26.91     11.96 o 
   9   1   8       72.63       83.70     19.49 o 
  10   1   8       45.41       30.52     37.60 o 
  11   1   8        0.13       -5.44     19.82 o 
  12   1   8        0.47      -17.42     23.47 o 
 -13   2   8       26.50        5.56     22.20 o 
 -12   2   8        8.35        7.79     19.16 o 
 -11   2   8       39.70       31.32     38.48 o 
 -10   2   8      820.22      816.78     60.58 o 
  -9   2   8     1485.75     1549.96     99.83 o 
  -8   2   8     3459.98     3411.72     65.33 o 
  -7   2   8      142.83      112.20     16.50 o 
  -6   2   8     1581.39     1586.72     30.24 o 
  -5   2   8      235.40      225.88     16.08 o 
  -4   2   8      746.48      868.12     19.40 o 
  -3   2   8        0.07       12.63      5.97 o 
  -2   2   8     1330.48     1331.60     20.75 o 
  -1   2   8      664.85      720.21     18.78 o 
   0   2   8      622.15      612.79     17.74 o 
   1   2   8      596.04      687.58     15.58 o 
   2   2   8      209.95      221.07      9.41 o 
   3   2   8      319.30      329.76     11.05 o 
   4   2   8       89.01       97.16      9.51 o 
   5   2   8      199.45      202.54     17.19 o 
   6   2   8       11.72       11.69      6.01 o 
   7   2   8       27.16       17.77     11.45 o 
   8   2   8        0.06      -15.46     10.31 o 
   9   2   8       99.44      117.32     19.01 o 
  10   2   8      212.07      255.52     39.36 o 
  11   2   8       20.31       11.28     21.82 o 
  12   2   8       19.46        9.05     26.58 o 
 -12   3   8        0.97       -2.46     20.44 o 
 -11   3   8        7.19      -11.73     18.89 o 
 -10   3   8       41.16       21.30     16.46 o 
  -9   3   8        1.93       -1.31     12.99 o 
  -8   3   8      138.04      118.61     22.76 o 
  -7   3   8        2.21       -1.73     10.77 o 
  -6   3   8        1.66       15.77      7.93 o 
  -5   3   8        5.07       20.43      7.65 o 
  -4   3   8       27.84       36.13      8.40 o 
  -3   3   8      755.05      839.15     19.07 o 
  -2   3   8      137.00      143.00     26.50 o 
  -1   3   8     1099.51     1080.83     26.28 o 
   0   3   8     1396.73     1245.78     37.23 o 
   1   3   8      717.69      644.45     14.80 o 
   2   3   8      348.03      370.25     12.78 o 
   3   3   8      800.73      824.79     18.58 o 
   4   3   8       92.26      111.75     10.88 o 
   5   3   8       13.15        9.47      7.43 o 
   6   3   8      871.51      790.71     25.85 o 
   7   3   8     4077.17     4200.83     79.19 o 
   8   3   8     3628.16     3691.12     65.44 o 
   9   3   8        2.73        8.08     14.66 o 
  10   3   8        0.51        1.47     14.83 o 
  11   3   8       29.91        4.31     19.50 o 
 -12   4   8        5.98       -9.25     21.66 o 
 -11   4   8        0.01       -8.17     15.74 o 
 -10   4   8       46.46       37.57     17.71 o 
  -9   4   8       90.01      115.75     20.84 o 
  -8   4   8      468.22      401.58     26.22 o 
  -7   4   8      785.44      803.83     31.33 o 
  -6   4   8      585.05      532.13     24.66 o 
  -5   4   8       88.97       74.03     11.15 o 
  -4   4   8     1986.15     2059.63     45.02 o 
  -3   4   8     3028.09     3029.94     69.70 o 
  -2   4   8     4426.70     4563.13    139.98 o 
  -1   4   8     1426.31     1423.05     33.74 o 
   0   4   8       76.81       98.06     10.41 o 
   1   4   8      472.50      431.59     14.46 o 
   2   4   8      463.32      539.96     41.38 o 
   3   4   8       12.43        2.99      7.71 o 
   4   4   8       11.66        1.81      7.25 o 
   5   4   8      146.61      179.66     17.70 o 
   6   4   8        7.93        5.93     11.20 o 
   7   4   8      289.06      265.11     30.36 o 
   8   4   8      247.27      283.11     23.35 o 
   9   4   8       72.42       58.75     18.60 o 
  10   4   8       84.19       90.93     21.03 o 
  11   4   8       44.73       26.13     21.38 o 
 -11   5   8        0.59       -6.91     18.66 o 
 -10   5   8       65.88       63.85     21.73 o 
  -9   5   8        0.00       -8.51     14.95 o 
  -8   5   8       54.32       21.58     17.01 o 
  -7   5   8        3.41       -6.28     13.70 o 
  -6   5   8       77.11       34.80     17.36 o 
  -5   5   8       41.47       31.97     13.93 o 
  -4   5   8        3.75        2.36      7.09 o 
  -3   5   8      378.32      369.03     16.55 o 
  -2   5   8       94.92      119.37     16.15 o 
  -1   5   8      701.73      695.93     25.32 o 
   0   5   8       15.18        6.75      7.55 o 
   1   5   8        0.43       -9.74      6.50 o 
   2   5   8      410.31      444.29     20.86 o 
   3   5   8       42.91       30.02     11.89 o 
   4   5   8        3.85       -6.62     10.55 o 
   5   5   8      856.96      843.29     27.93 o 
   6   5   8        1.36      -15.47     10.32 o 
   7   5   8       65.04       72.48     17.08 o 
   8   5   8        6.80       -6.62     14.01 o 
   9   5   8       38.69       20.23     16.06 o 
  10   5   8        2.31      -17.08     20.03 o 
 -10   6   8       21.39       -9.11     25.34 o 
  -9   6   8        3.28        6.06     22.82 o 
  -8   6   8       39.63       28.44     38.17 o 
  -7   6   8       17.83        7.92     26.76 o 
  -6   6   8       49.44       38.42     21.05 o 
  -5   6   8      116.00       83.77     26.55 o 
  -4   6   8       94.76       47.96     23.43 o 
  -3   6   8        0.98      -13.03      9.41 o 
  -2   6   8      705.26      695.63     37.92 o 
  -1   6   8       11.99       10.19     12.23 o 
   0   6   8       58.61       71.93     16.04 o 
   1   6   8        3.43        6.46     12.73 o 
   2   6   8        7.86        6.79     12.93 o 
   3   6   8       46.87       60.98     16.57 o 
   4   6   8       94.78      128.05     28.75 o 
   5   6   8        8.49        7.00     19.63 o 
   6   6   8      108.27      129.58     31.50 o 
   7   6   8       39.80       50.12     28.00 o 
   8   6   8       21.44      -12.03     18.78 o 
   9   6   8        0.33       -1.40     20.02 o 
  10   6   8       82.21       74.16     28.31 o 
  -9   7   8        1.24      -26.97     24.15 o 
  -8   7   8        0.06       -8.16     21.77 o 
  -7   7   8        1.13      -24.87     20.23 o 
  -6   7   8        0.06      -24.33     20.82 o 
  -5   7   8      111.41       72.36     29.34 o 
  -4   7   8       17.11      -27.62     18.41 o 
  -3   7   8      116.98       82.97     21.53 o 
  -2   7   8       45.40       41.07     16.58 o 
  -1   7   8      233.96      271.80     38.17 o 
   0   7   8       92.26       96.62     20.86 o 
   1   7   8       19.29      -10.68     15.46 o 
   2   7   8        6.13       -2.59     14.35 o 
   3   7   8       19.23       28.05     22.27 o 
   4   7   8      152.48      212.39     35.66 o 
   5   7   8       80.25      104.42     30.57 o 
   6   7   8       30.05       -6.49     21.32 o 
   7   7   8       10.62        0.70     23.08 o 
   8   7   8        7.53       -6.03     24.32 o 
   9   7   8        2.12       -9.63     22.61 o 
  -8   8   8        0.01      -13.64     24.08 o 
  -7   8   8       38.78        5.19     24.31 o 
  -6   8   8       79.48       68.01     29.18 o 
  -5   8   8       48.55        3.22     23.59 o 
  -4   8   8        9.30        4.26     21.86 o 
  -3   8   8      102.40       90.49     28.57 o 
  -2   8   8        0.11      -10.58     19.65 o 
  -1   8   8      194.33      279.43     34.44 o 
   0   8   8      272.73      310.13     33.14 o 
   1   8   8        1.96       -2.22     17.09 o 
   2   8   8        2.89       -0.20     21.36 o 
   3   8   8        8.95      -22.92     19.60 o 
   4   8   8        1.08       -6.55     20.94 o 
   5   8   8        0.73        2.89     22.44 o 
   6   8   8       13.38       14.06     23.68 o 
   7   8   8       29.30       12.92     29.48 o 
  -6   9   8        1.50      -18.69     26.59 o 
  -5   9   8       13.41        1.50     22.64 o 
  -4   9   8       25.81        1.62     23.80 o 
  -3   9   8       60.80       32.18     25.01 o 
  -2   9   8       82.20       87.39     43.45 o 
  -1   9   8        0.01       13.43     32.28 o 
   0   9   8      289.66      387.46     36.64 o 
   1   9   8       63.21       61.55     27.50 o 
   2   9   8      407.50      600.38    148.38 o 
   3   9   8      222.81      314.25     43.75 o 
   4   9   8      107.06       99.83     30.85 o 
   5   9   8       31.37       46.34     53.09 o 
  -3  10   8        1.26      -28.89     25.02 o 
  -2  10   8       76.58       15.61     27.43 o 
  -1  10   8       65.37       32.53     44.93 o 
   0  10   8        0.84      -22.75     35.86 o 
   1  10   8       75.55       86.03     31.22 o 
   2  10   8      212.84      226.08     40.52 o 
 -13   0   9       48.70       62.58     35.65 o 
 -11   0   9       27.46       10.28     24.88 o 
  -9   0   9       60.16       23.46     23.11 o 
  -7   0   9      454.35      453.21     24.22 o 
  -5   0   9      729.24      674.90     25.43 o 
  -3   0   9       87.79       68.44     11.33 o 
  -1   0   9      547.04      506.68     24.74 o 
   1   0   9     6463.55     6453.86     93.22 o 
   3   0   9        3.46       -0.49      5.44 o 
   5   0   9       14.45        1.41      7.82 o 
   7   0   9        1.65      -10.67      8.40 o 
   9   0   9      982.72      882.60     63.01 o 
  11   0   9      111.11      110.49     43.73 o 
 -13   1   9        9.65        1.32     20.07 o 
 -12   1   9      147.62      130.55     30.09 o 
 -11   1   9        1.62      -22.51     15.01 o 
 -10   1   9      300.82      322.12     35.78 o 
  -9   1   9       23.30       18.21     16.09 o 
  -8   1   9      830.84      865.43     29.81 o 
  -7   1   9      306.39      289.50     14.80 o 
  -6   1   9      127.69      157.50     20.39 o 
  -5   1   9      282.81      241.81     14.49 o 
  -4   1   9     1410.03     1380.43     24.94 o 
  -3   1   9      200.49      175.02      8.18 o 
  -2   1   9       65.41       97.78     17.47 o 
  -1   1   9        6.55        2.16      3.81 o 
   0   1   9     1413.83     1419.32     26.75 o 
   1   1   9      104.21       94.50     14.85 o 
   2   1   9        3.52       -5.13      3.42 o 
   3   1   9       74.10       87.68      7.76 o 
   4   1   9     2231.74     2335.05     32.06 o 
   5   1   9        7.74       -0.05      5.25 o 
   6   1   9        0.51       -0.51      5.66 o 
   7   1   9      147.51      162.82     16.75 o 
   8   1   9       34.90       32.64     12.76 o 
   9   1   9       11.67       -0.93     13.22 o 
  10   1   9        0.17       -7.42     18.19 o 
  11   1   9        1.92      -17.96     20.44 o 
  12   1   9        4.63        7.70     25.82 o 
 -13   2   9        0.17      -19.53     20.59 o 
 -12   2   9        8.91       -3.60     20.71 o 
 -11   2   9       93.87       59.01     24.70 o 
 -10   2   9     1404.89     1377.54     43.45 o 
  -9   2   9      764.54      703.32     29.53 o 
  -8   2   9     1718.82     1654.39     43.36 o 
  -7   2   9      342.90      325.81     18.54 o 
  -6   2   9       26.27       16.01      8.26 o 
  -5   2   9     2021.34     2315.11     36.72 o 
  -4   2   9     5815.18     6871.84    144.09 o 
  -3   2   9     3089.02     3485.96     44.26 o 
  -2   2   9       63.18       96.49     15.25 o 
  -1   2   9      415.20      378.60     16.78 o 
   0   2   9     1084.72     1097.56     25.08 o 
   1   2   9        0.00       -2.23      4.39 o 
   2   2   9      117.92      144.36     11.02 o 
   3   2   9        0.00        0.76      5.47 o 
   4   2   9      928.97      913.50     19.71 o 
   5   2   9        0.55       -1.27      5.29 o 
   6   2   9     1030.56     1044.10     19.96 o 
   7   2   9      377.05      351.90     19.54 o 
   8   2   9       37.26       23.30     13.90 o 
   9   2   9        0.09      -15.78     13.15 o 
  10   2   9       43.72       47.52     20.58 o 
  11   2   9        6.89       15.67     24.08 o 
 -12   3   9        4.97      -13.88     19.93 o 
 -11   3   9       53.99       59.60     20.10 o 
 -10   3   9       43.35       38.49     17.97 o 
  -9   3   9       41.24       34.07     15.93 o 
  -8   3   9       56.64       34.89     17.13 o 
  -7   3   9        0.13       -3.25     10.12 o 
  -6   3   9        3.17        1.29      7.63 o 
  -5   3   9      346.81      374.62     14.42 o 
  -4   3   9     1200.75     1206.01     51.55 o 
  -3   3   9      133.43      165.03     13.43 o 
  -2   3   9        3.05       21.36      5.78 o 
  -1   3   9      144.10      206.10     30.64 o 
   0   3   9        0.77       -3.67      6.19 o 
   1   3   9      117.62      131.19      9.72 o 
   2   3   9      525.42      571.24     17.50 o 
   3   3   9       10.07       10.45      6.62 o 
   4   3   9       19.81        6.76      6.74 o 
   5   3   9      131.19      150.59     13.06 o 
   6   3   9       12.61       16.40     10.68 o 
   7   3   9      134.11      166.11     26.02 o 
   8   3   9       65.90       73.87     17.49 o 
   9   3   9       61.35       64.20     17.35 o 
  10   3   9      257.89      357.09     33.82 o 
  11   3   9       12.26        7.82     23.68 o 
 -12   4   9        0.28      -28.76     20.51 o 
 -11   4   9       10.08       -0.83     17.64 o 
 -10   4   9       14.99       11.19     15.72 o 
  -9   4   9      138.60      149.71     23.42 o 
  -8   4   9      137.07      140.49     21.93 o 
  -7   4   9        3.30        2.64     11.98 o 
  -6   4   9        6.13       -7.60     10.57 o 
  -5   4   9       45.26       42.17     11.53 o 
  -4   4   9     1117.92     1031.99     33.38 o 
  -3   4   9    14766.14    14815.67    136.71 o 
  -2   4   9    11277.45    11896.33    138.33 o 
  -1   4   9     3038.96     2987.28     52.86 o 
   0   4   9     2459.16     2547.51     49.07 o 
   1   4   9     1005.14      994.59     20.95 o 
   2   4   9      268.52      269.71     16.64 o 
   3   4   9      886.62      911.84     28.20 o 
   4   4   9      268.35      273.20     28.83 o 
   5   4   9      376.16      367.84     20.18 o 
   6   4   9      170.96      216.29     37.56 o 
   7   4   9       82.02       95.44     17.74 o 
   8   4   9       12.11        7.87     14.68 o 
   9   4   9      143.74      143.29     23.12 o 
  10   4   9        1.08       -4.36     16.26 o 
  11   4   9        3.46       17.00     19.51 o 
 -11   5   9        6.92       13.34     20.28 o 
 -10   5   9       56.14       58.67     21.30 o 
  -9   5   9       10.77        4.78     17.05 o 
  -8   5   9      134.00      160.30     23.97 o 
  -7   5   9      310.84      322.03     28.50 o 
  -6   5   9      148.25      159.90     29.72 o 
  -5   5   9       59.21       43.66     15.13 o 
  -4   5   9       16.36        9.82      7.80 o 
  -3   5   9      176.09      181.66     16.38 o 
  -2   5   9      107.69      110.68     16.24 o 
  -1   5   9      666.39      623.03     24.43 o 
   0   5   9      136.50      133.15     18.56 o 
   1   5   9        1.39       -9.21      9.51 o 
   2   5   9       29.64       25.36     12.71 o 
   3   5   9        0.47       -1.77     10.96 o 
   4   5   9        3.35       -5.72     15.65 o 
   5   5   9      110.79      127.49     28.54 o 
   6   5   9      125.68      111.71     23.86 o 
   7   5   9        9.77      -10.05     17.13 o 
   8   5   9        2.47       -9.07     17.27 o 
   9   5   9        6.89        6.93     23.57 o 
  10   5   9        8.92      -11.11     20.98 o 
 -10   6   9        1.79      -12.80     23.49 o 
  -9   6   9       17.43       34.16     25.61 o 
  -8   6   9        0.68      -10.88     18.95 o 
  -7   6   9        0.72       -9.57     19.98 o 
  -6   6   9        4.27      -18.84     22.47 o 
  -5   6   9        0.02      -14.01     15.35 o 
  -4   6   9       25.21       17.22     20.45 o 
  -3   6   9       49.21       37.03     15.62 o 
  -2   6   9       66.88       68.44     20.59 o 
  -1   6   9       23.91       56.06     24.26 o 
   0   6   9        9.22        3.59     12.75 o 
   1   6   9       29.04       16.44     14.23 o 
   2   6   9       43.34       37.35     15.67 o 
   3   6   9       86.04       79.31     18.78 o 
   4   6   9       34.23       52.44     22.84 o 
   5   6   9      184.49      224.59     35.43 o 
   6   6   9      124.17      183.41     34.87 o 
   7   6   9        1.25      -11.41     18.66 o 
   8   6   9        0.17      -12.10     19.08 o 
   9   6   9       25.92       -7.69     21.07 o 
  -9   7   9       20.10       22.34     28.99 o 
  -8   7   9       13.27       16.35     25.41 o 
  -7   7   9       19.70        5.04     24.95 o 
  -6   7   9        0.51      -24.24     19.07 o 
  -5   7   9        7.75       13.32     19.97 o 
  -4   7   9        6.40      -27.80     18.53 o 
  -3   7   9       12.98       14.03     19.41 o 
  -2   7   9        0.58      -19.04     12.92 o 
  -1   7   9      701.59      718.14     31.04 o 
   0   7   9       26.92       48.27     18.36 o 
   1   7   9      115.56       83.91     22.84 o 
   2   7   9      150.64      151.83     33.31 o 
   3   7   9       23.31       -3.57     19.71 o 
   4   7   9       49.93       47.00     23.40 o 
   5   7   9       47.38       31.73     25.36 o 
   6   7   9      121.86      147.32     36.11 o 
   7   7   9       45.13       51.61     28.82 o 
   8   7   9        0.69      -12.90     22.49 o 
  -8   8   9        0.29      -35.79     24.89 o 
  -7   8   9        3.25       -2.33     24.37 o 
  -6   8   9       20.75       15.05     25.60 o 
  -5   8   9        1.85      -32.92     21.95 o 
  -4   8   9        3.11        6.12     20.33 o 
  -3   8   9        2.73       -6.39     22.42 o 
  -2   8   9      192.58      181.39     57.62 o 
  -1   8   9      456.66      494.46     30.13 o 
   0   8   9      243.25      274.55     32.62 o 
   1   8   9        2.87        2.79     17.10 o 
   2   8   9       74.13       89.08     33.28 o 
   3   8   9       58.94       42.34     25.58 o 
   4   8   9        0.42      -10.07     19.85 o 
   5   8   9      286.22      341.32     46.78 o 
   6   8   9       13.96       -3.11     23.10 o 
   7   8   9        9.47        7.92     34.41 o 
  -6   9   9       12.27       -8.16     31.86 o 
  -5   9   9        6.64       20.81     25.13 o 
  -4   9   9        3.55        5.07     24.07 o 
  -3   9   9       31.81        3.25     23.74 o 
  -2   9   9       33.93       49.97     39.83 o 
  -1   9   9        0.67       -7.49     38.63 o 
   0   9   9        1.36      -14.61     17.84 o 
   1   9   9        9.63      -29.73     19.82 o 
   2   9   9      331.08      412.79    103.94 o 
   3   9   9      168.45      143.78     34.22 o 
   4   9   9       14.09      -30.52     20.35 o 
   5   9   9       45.77       46.73     28.34 o 
  -3  10   9       58.48       32.73     28.54 o 
  -2  10   9       29.70       14.29     28.46 o 
  -1  10   9        4.72      -28.42     40.61 o 
   0  10   9       45.34       21.19     36.78 o 
   1  10   9        0.11        1.48     25.01 o 
   2  10   9      181.21      189.83     38.76 o 
 -12   0  10      651.48      605.70     54.36 o 
 -10   0  10      264.23      280.03     48.12 o 
  -8   0  10      681.25      641.91     30.74 o 
  -6   0  10     1175.51     1201.68     65.56 o 
  -4   0  10     1115.26     1195.89     33.10 o 
  -2   0  10        3.51        5.18      6.55 o 
   0   0  10     1728.13     1864.29     42.35 o 
   2   0  10       89.41       80.20      9.94 o 
   4   0  10        0.22       -4.63      6.61 o 
   6   0  10      195.42      172.18     17.52 o 
   8   0  10      442.59      348.11     25.10 o 
  10   0  10      160.95      183.71     48.19 o 
  12   0  10        1.25       25.73     35.01 o 
 -13   1  10        0.41       -3.59     20.03 o 
 -12   1  10       51.74       57.73     23.70 o 
 -11   1  10      793.43      667.96     38.86 o 
 -10   1  10     1181.99     1249.15     68.75 o 
  -9   1  10        2.64        7.28     12.17 o 
  -8   1  10      143.92      169.40     20.67 o 
  -7   1  10       43.51       46.09     10.69 o 
  -6   1  10      564.63      546.49     17.89 o 
  -5   1  10     2802.00     2783.44     41.30 o 
  -4   1  10      627.59      634.66     16.76 o 
  -3   1  10      395.18      447.39     13.07 o 
  -2   1  10     1379.35     1446.33     31.20 o 
  -1   1  10      128.52      149.06     15.31 o 
   0   1  10     2212.58     2198.43     36.36 o 
   1   1  10      151.33      159.31     29.19 o 
   2   1  10      337.98      307.42      9.37 o 
   3   1  10       65.61       63.76      7.08 o 
   4   1  10       36.18       19.90      5.92 o 
   5   1  10      760.34      825.82     17.42 o 
   6   1  10      149.93      169.67     14.80 o 
   7   1  10       41.54       53.20     11.05 o 
   8   1  10       27.12       13.74     11.98 o 
   9   1  10       10.43        7.44     14.96 o 
  10   1  10      280.43      306.29     41.33 o 
  11   1  10       36.55       34.50     25.72 o 
 -12   2  10       31.65       22.98     22.36 o 
 -11   2  10        6.69      -13.73     17.33 o 
 -10   2  10      149.50      258.85     28.69 o 
  -9   2  10        0.24        1.58     12.98 o 
  -8   2  10      172.67      185.70     21.80 o 
  -7   2  10       12.51        6.97      8.67 o 
  -6   2  10       10.68        5.33      7.46 o 
  -5   2  10      526.71      612.91     17.87 o 
  -4   2  10      544.89      537.75     15.79 o 
  -3   2  10     3880.11     4242.09     78.61 o 
  -2   2  10      523.80      496.55     11.99 o 
  -1   2  10      202.76      201.94     15.14 o 
   0   2  10     1827.17     1839.65     37.88 o 
   1   2  10     2750.37     2835.74     49.42 o 
   2   2  10     3611.58     4032.74     49.98 o 
   3   2  10     4331.24     4997.85     59.07 o 
   4   2  10     1012.17     1088.31     22.29 o 
   5   2  10      604.01      577.17     14.68 o 
   6   2  10      574.13      549.71     14.96 o 
   7   2  10      474.13      460.70     21.17 o 
   8   2  10      638.31      568.84     24.20 o 
   9   2  10      438.13      385.86     23.62 o 
  10   2  10        0.57      -10.16     17.13 o 
  11   2  10       36.94       67.78     28.36 o 
 -12   3  10        8.29       -7.15     19.64 o 
 -11   3  10        9.02       12.03     16.94 o 
 -10   3  10       63.12       40.06     17.56 o 
  -9   3  10       20.83       18.07     14.81 o 
  -8   3  10       73.44       77.56     17.43 o 
  -7   3  10      133.68      153.52     20.29 o 
  -6   3  10       15.43       15.14      8.52 o 
  -5   3  10      292.48      321.91     14.30 o 
  -4   3  10       15.19       30.74     12.99 o 
  -3   3  10      416.14      316.03     13.00 o 
  -2   3  10     1890.68     1813.72     54.94 o 
  -1   3  10       94.29      128.98     14.00 o 
   0   3  10        0.14       -8.87      6.40 o 
   1   3  10     1417.96     1452.08     33.64 o 
   2   3  10        1.78        1.87      5.99 o 
   3   3  10     2578.95     2675.63     40.91 o 
   4   3  10       54.17       53.62      9.30 o 
   5   3  10      383.40      349.47     19.30 o 
   6   3  10      157.34      185.23     19.54 o 
   7   3  10        0.00      -13.68     11.64 o 
   8   3  10      100.99      112.97     24.36 o 
   9   3  10      278.50      292.58     28.25 o 
  10   3  10        2.03        2.06     18.03 o 
  11   3  10        0.61      -13.17     22.44 o 
 -12   4  10        0.52      -20.75     30.51 o 
 -11   4  10        0.08       -9.60     16.88 o 
 -10   4  10       15.77       22.84     17.90 o 
  -9   4  10        0.06       -6.43     15.70 o 
  -8   4  10       10.95        5.55     13.56 o 
  -7   4  10       16.20       22.37     16.14 o 
  -6   4  10       76.98       85.78     33.12 o 
  -5   4  10      197.53      245.71     22.58 o 
  -4   4  10      868.36      827.69     19.40 o 
  -3   4  10      256.00      323.68     16.51 o 
  -2   4  10      452.33      437.06     26.18 o 
  -1   4  10      281.17      322.49     17.12 o 
   0   4  10     1162.69     1250.51     33.36 o 
   1   4  10      166.89      124.80     16.72 o 
   2   4  10     4288.96     4387.02     72.01 o 
   3   4  10      418.98      451.54     17.13 o 
   4   4  10      391.56      428.67     18.72 o 
   5   4  10       85.71      113.25     15.47 o 
   6   4  10       15.86        0.07     11.14 o 
   7   4  10       87.23       82.94     16.63 o 
   8   4  10       52.39       39.31     16.52 o 
   9   4  10      291.80      306.53     29.64 o 
  10   4  10       94.42       92.06     25.64 o 
 -11   5  10       13.35       24.11     27.82 o 
 -10   5  10        1.16       14.01     23.75 o 
  -9   5  10       39.21       23.80     23.57 o 
  -8   5  10        3.39       -7.36     17.71 o 
  -7   5  10       17.87       24.05     22.03 o 
  -6   5  10        7.33       -4.57     16.88 o 
  -5   5  10      464.74      484.37     55.28 o 
  -4   5  10        7.47       -4.38      8.38 o 
  -3   5  10      404.60      424.02     17.54 o 
  -2   5  10      413.42      403.05     19.74 o 
  -1   5  10       66.93       68.90     14.55 o 
   0   5  10      764.72      733.33     27.70 o 
   1   5  10        1.55       -9.12      9.32 o 
   2   5  10       11.60       17.06     12.14 o 
   3   5  10        1.84      -13.24      9.98 o 
   4   5  10       82.89       81.32     21.95 o 
   5   5  10      370.14      413.30     53.33 o 
   6   5  10       56.61       33.16     18.14 o 
   7   5  10      181.70      186.42     28.39 o 
   8   5  10        3.83      -13.88     18.42 o 
   9   5  10        4.82      -26.40     19.24 o 
  10   5  10        1.14      -26.95     20.38 o 
 -10   6  10       15.21       -8.99     35.65 o 
  -9   6  10        0.68      -22.31     22.80 o 
  -8   6  10       18.06       -8.35     21.73 o 
  -7   6  10       36.15       20.03     19.95 o 
  -6   6  10        8.80      -18.41     19.80 o 
  -5   6  10      497.46      433.43     57.73 o 
  -4   6  10      164.02      161.47     35.79 o 
  -3   6  10       44.80       42.89     13.16 o 
  -2   6  10        3.74        1.51     11.96 o 
  -1   6  10      398.86      411.51     24.05 o 
   0   6  10       19.77        7.36     13.00 o 
   1   6  10       26.43       12.26     13.76 o 
   2   6  10      149.53      147.59     22.66 o 
   3   6  10       26.14        5.91     33.06 o 
   4   6  10        3.12      -24.62     16.42 o 
   5   6  10        0.01      -20.12     17.33 o 
   6   6  10      195.62      274.68     38.84 o 
   7   6  10       12.17        6.17     23.39 o 
   8   6  10       25.52       14.46     20.83 o 
   9   6  10        2.51      -13.53     20.32 o 
  -9   7  10        5.37      -21.99     26.31 o 
  -8   7  10        1.11       -8.52     25.14 o 
  -7   7  10        4.41      -13.10     22.82 o 
  -6   7  10      204.10      159.72     36.08 o 
  -5   7  10      220.44      169.75     65.03 o 
  -4   7  10      195.70      149.41     34.58 o 
  -3   7  10      122.76      181.14     52.44 o 
  -2   7  10       89.12       84.23     39.65 o 
  -1   7  10       47.10       28.57     18.04 o 
   0   7  10      137.74      175.78     37.82 o 
   1   7  10       37.14       14.29     16.27 o 
   2   7  10       98.39       96.27     22.92 o 
   3   7  10       72.86       42.90     23.49 o 
   4   7  10        0.54        5.72     21.03 o 
   5   7  10        0.54      -12.05     21.30 o 
   6   7  10        6.33      -26.47     20.65 o 
   7   7  10       11.39       35.63     28.15 o 
   8   7  10        6.74       10.17     27.48 o 
  -8   8  10        0.47       -7.49     36.29 o 
  -7   8  10       58.24       44.55     29.06 o 
  -6   8  10       34.04        5.65     25.45 o 
  -5   8  10       30.26       38.36     40.93 o 
  -4   8  10       11.08        6.42     20.68 o 
  -3   8  10      100.97       76.71     29.38 o 
  -2   8  10      117.90      104.21     47.88 o 
  -1   8  10       23.25       15.50     18.12 o 
   0   8  10      126.44      170.46     27.17 o 
   1   8  10       53.21       41.39     19.87 o 
   2   8  10       16.02       10.56     23.18 o 
   3   8  10       18.02       -8.11     21.95 o 
   4   8  10        6.00       12.60     23.63 o 
   5   8  10       30.07       26.90     27.30 o 
   6   8  10        5.90       -1.23     24.60 o 
   7   8  10        3.59      -18.43     32.46 o 
  -6   9  10        0.49       -3.78     25.62 o 
  -5   9  10       27.73       17.04     34.83 o 
  -4   9  10        3.68      -12.96     23.02 o 
  -3   9  10        8.16      -17.41     23.27 o 
  -2   9  10        1.32      -34.94     35.72 o 
  -1   9  10       49.38       79.96     31.75 o 
   0   9  10       24.18       31.18     22.94 o 
   1   9  10       82.11      120.25     33.72 o 
   2   9  10      101.41      198.12     63.22 o 
   3   9  10      151.92      243.05     41.11 o 
   4   9  10       86.27      101.89     48.51 o 
   5   9  10      107.62      169.96     37.81 o 
  -2  10  10       41.01      -17.86     41.82 o 
  -1  10  10       32.46       13.82     43.30 o 
   0  10  10       21.53       -3.05     37.49 o 
   1  10  10        0.19       16.78     27.49 o 
 -13   0  11       12.37      -21.26     27.50 o 
 -11   0  11       77.46       57.27     35.08 o 
  -9   0  11       78.42      110.85     32.11 o 
  -7   0  11      558.31      593.18     28.64 o 
  -5   0  11     1440.66     1433.51     67.30 o 
  -3   0  11      134.32      141.31     21.69 o 
  -1   0  11      264.44      254.94     19.56 o 
   1   0  11     3254.19     3355.32     98.09 o 
   3   0  11      327.19      327.00     15.86 o 
   5   0  11        4.58       -4.23      7.95 o 
   7   0  11      359.56      345.06     19.75 o 
   9   0  11       65.98       54.36     34.59 o 
  11   0  11      215.11      370.67     65.77 o 
 -13   1  11       26.40       10.80     22.48 o 
 -12   1  11       14.72       -3.02     19.94 o 
 -11   1  11        4.21        7.04     19.58 o 
 -10   1  11        3.59        3.50     34.87 o 
  -9   1  11      474.38      461.72     24.61 o 
  -8   1  11       21.52       23.09     10.98 o 
  -7   1  11        8.17       -4.91      8.04 o 
  -6   1  11     1087.17     1080.85     25.55 o 
  -5   1  11       41.24       52.12      9.89 o 
  -4   1  11      399.36      501.33     15.26 o 
  -3   1  11      472.08      452.60     13.61 o 
  -2   1  11      590.08      645.81     17.10 o 
  -1   1  11     2567.07     2666.24     35.15 o 
   0   1  11       15.64        1.07      6.98 o 
   1   1  11     9083.58     9453.32    108.37 o 
   2   1  11     1571.00     1630.54     23.33 o 
   3   1  11      175.84      202.20      9.68 o 
   4   1  11       27.34       26.04      6.69 o 
   5   1  11      115.42      104.22     14.85 o 
   6   1  11      525.48      507.14     16.72 o 
   7   1  11      149.07      175.27     16.11 o 
   8   1  11       59.76       77.61     15.18 o 
   9   1  11        0.13       -3.08     15.37 o 
  10   1  11        9.36       -6.15     19.62 o 
  11   1  11       18.18        6.35     25.40 o 
 -12   2  11        0.66      -24.73     16.49 o 
 -11   2  11        0.65      -14.09     24.91 o 
 -10   2  11        4.76       -3.49     14.31 o 
  -9   2  11        0.23      -18.63     12.42 o 
  -8   2  11       38.43       35.39     14.82 o 
  -7   2  11      298.94      308.56     15.84 o 
  -6   2  11      363.50      379.50     15.47 o 
  -5   2  11       12.58        5.80      7.02 o 
  -4   2  11      467.38      426.61     14.35 o 
  -3   2  11     1901.45     1908.12     37.65 o 
  -2   2  11        2.01       28.58      7.22 o 
  -1   2  11      386.71      391.46     16.38 o 
   0   2  11      389.31      326.75     14.40 o 
   1   2  11       18.49       10.15      5.89 o 
   2   2  11      569.68      600.54     16.38 o 
   3   2  11      547.00      533.75     17.20 o 
   4   2  11      304.61      282.71     12.31 o 
   5   2  11      601.71      580.59     17.26 o 
   6   2  11      440.15      393.00     13.36 o 
   7   2  11      512.26      514.01     23.00 o 
   8   2  11      961.73      924.86     31.19 o 
   9   2  11      184.90      208.54     24.87 o 
  10   2  11      275.74      342.65     45.65 o 
  11   2  11        4.70      -10.54     24.51 o 
 -12   3  11       88.86       68.65     27.54 o 
 -11   3  11       46.29       36.19     19.33 o 
 -10   3  11       10.57       -1.13     15.05 o 
  -9   3  11        0.04      -10.30     12.59 o 
  -8   3  11        0.00        0.52     12.43 o 
  -7   3  11      100.41      125.43     18.96 o 
  -6   3  11      235.54      215.12     24.00 o 
  -5   3  11       22.19       23.67     11.56 o 
  -4   3  11       89.52       75.98     10.80 o 
  -3   3  11      104.21      121.57     10.32 o 
  -2   3  11       29.67       14.29      8.72 o 
  -1   3  11        0.01       -2.79      6.88 o 
   0   3  11      374.78      415.69     17.66 o 
   1   3  11      400.02      383.59     17.47 o 
   2   3  11       26.68       27.38      7.41 o 
   3   3  11      473.48      481.80     16.32 o 
   4   3  11       39.90       35.26      8.51 o 
   5   3  11      109.83      130.47     14.65 o 
   6   3  11      130.62      144.47     23.35 o 
   7   3  11       12.33       -8.25     12.52 o 
   8   3  11        1.17      -18.70     12.47 o 
   9   3  11       68.18       46.99     17.11 o 
  10   3  11       50.48       16.94     19.07 o 
  11   3  11       42.81       85.85     33.02 o 
 -12   4  11       48.76       36.13     26.64 o 
 -11   4  11        4.67        0.71     18.60 o 
 -10   4  11        1.76       -8.77     16.14 o 
  -9   4  11       29.38       17.07     16.35 o 
  -8   4  11      151.60      183.94     23.55 o 
  -7   4  11      113.32      109.54     19.40 o 
  -6   4  11       23.50       12.29     12.28 o 
  -5   4  11       17.17       19.79      9.40 o 
  -4   4  11       74.22      144.12     17.83 o 
  -3   4  11       62.69       61.03     11.59 o 
  -2   4  11      938.83      865.78     26.66 o 
  -1   4  11       11.03       -2.41      9.06 o 
   0   4  11      130.10      161.99     21.89 o 
   1   4  11      957.76      987.79     30.44 o 
   2   4  11       39.71       46.59     13.25 o 
   3   4  11       32.21       37.52     12.28 o 
   4   4  11      147.28      168.65     19.62 o 
   5   4  11       47.19       18.95     15.22 o 
   6   4  11       13.52      -11.21     13.25 o 
   7   4  11        7.99        8.31     16.88 o 
   8   4  11      208.15      203.99     30.91 o 
   9   4  11        6.09       -9.57     19.10 o 
  10   4  11      146.21      107.99     27.74 o 
 -11   5  11        1.14       -9.81     26.61 o 
 -10   5  11       27.11       26.77     26.55 o 
  -9   5  11        5.14       -1.79     23.15 o 
  -8   5  11      271.22      260.88     59.00 o 
  -7   5  11       72.07       70.71     24.17 o 
  -6   5  11        4.02      -13.59     16.27 o 
  -5   5  11        1.62       -8.24     17.22 o 
  -4   5  11      353.73      285.63     23.92 o 
  -3   5  11       14.94       14.15     10.47 o 
  -2   5  11       83.28       85.48     15.62 o 
  -1   5  11       97.85       99.92     16.73 o 
   0   5  11      143.78      114.64     35.22 o 
   1   5  11      362.21      361.67     31.34 o 
   2   5  11       39.02       58.66     14.99 o 
   3   5  11       40.25       30.87     13.54 o 
   4   5  11      384.64      404.11     33.67 o 
   5   5  11       70.96       84.26     25.61 o 
   6   5  11      136.34      129.16     28.63 o 
   7   5  11       22.97       31.84     20.60 o 
   8   5  11        5.44        0.24     19.13 o 
   9   5  11       20.61       -1.90     20.85 o 
  10   5  11        3.61       -5.23     21.69 o 
 -10   6  11        6.43       17.66     27.86 o 
  -9   6  11        9.72        4.85     25.45 o 
  -8   6  11        5.18      -23.49     20.94 o 
  -7   6  11       49.17       32.40     23.36 o 
  -6   6  11      300.59      385.82     49.97 o 
  -5   6  11       17.63       -0.30     21.22 o 
  -4   6  11       66.94       53.50     16.60 o 
  -3   6  11        0.23        1.34     15.65 o 
  -2   6  11       13.72       16.57     13.62 o 
  -1   6  11      419.57      394.37     32.55 o 
   0   6  11      584.91      549.57     42.80 o 
   1   6  11        0.45      -13.14     12.44 o 
   2   6  11        7.33        1.95     14.01 o 
   3   6  11       78.15       40.86     27.75 o 
   4   6  11        1.70       -9.29     26.08 o 
   5   6  11      355.34      366.42     45.47 o 
   6   6  11       17.63        5.87     22.49 o 
   7   6  11       12.48       -5.94     23.02 o 
   8   6  11       20.58       39.81     23.48 o 
   9   6  11        6.31        0.90     22.86 o 
  -9   7  11        0.78       -3.36     27.01 o 
  -8   7  11        5.87      -19.31     24.70 o 
  -7   7  11       89.70       48.97     33.52 o 
  -6   7  11       86.28       62.82     33.28 o 
  -5   7  11      658.15      544.11     40.85 o 
  -4   7  11       51.00       27.55     24.24 o 
  -3   7  11       67.27       74.39     26.50 o 
  -2   7  11       22.02       -0.64     15.04 o 
  -1   7  11     1234.96     1211.90     76.61 o 
   0   7  11     2110.54     2187.22    111.01 o 
   1   7  11     1647.77     1533.96     48.06 o 
   2   7  11        0.51       -4.01     16.76 o 
   3   7  11       17.19       -9.71     20.11 o 
   4   7  11        1.51      -20.25     20.80 o 
   5   7  11       72.43       74.45     28.44 o 
   6   7  11       32.94       -2.26     21.32 o 
   7   7  11      119.95      130.39     36.92 o 
   8   7  11       13.73       37.84     27.47 o 
  -8   8  11        1.44      -39.74     28.21 o 
  -7   8  11        8.39      -19.07     27.07 o 
  -6   8  11        0.51      -16.42     27.46 o 
  -5   8  11        0.13      -22.33     24.68 o 
  -4   8  11       25.27       14.81     22.45 o 
  -3   8  11      112.41       97.66     31.22 o 
  -2   8  11      348.43      413.07     74.63 o 
  -1   8  11      119.19      131.17     25.11 o 
   0   8  11       16.20       10.20     19.43 o 
   1   8  11       55.26       29.49     20.42 o 
   2   8  11       29.36       15.37     23.51 o 
   3   8  11      172.76      248.59     41.07 o 
   4   8  11      104.69      161.33     49.33 o 
   5   8  11       48.55       16.80     26.61 o 
   6   8  11       24.25       50.71     30.28 o 
  -6   9  11        2.24      -11.18     26.69 o 
  -5   9  11       17.68        5.36     27.31 o 
  -4   9  11       17.76       12.57     24.08 o 
  -3   9  11       10.95       -2.28     21.93 o 
  -2   9  11        5.60       17.86     39.76 o 
  -1   9  11        6.34      -27.84     24.38 o 
   0   9  11       81.93       67.20     27.37 o 
   1   9  11        7.99       -4.31     23.41 o 
   2   9  11        0.13       -1.69     22.79 o 
   3   9  11       15.36       -8.38     24.88 o 
   4   9  11       52.25       26.13     27.76 o 
 -12   0  12       26.56        4.96     28.56 o 
 -10   0  12     2907.61     2979.93    112.12 o 
  -8   0  12        0.03       -8.16     12.91 o 
  -6   0  12       92.57      106.51     30.23 o 
  -4   0  12     1180.12     1120.97     47.34 o 
  -2   0  12     1078.35     1063.23     30.27 o 
   0   0  12      263.19      264.27     19.14 o 
   2   0  12       22.06       21.07      8.46 o 
   4   0  12      469.47      495.70     19.49 o 
   6   0  12      365.74      340.25     18.28 o 
   8   0  12        7.42      -20.21     14.93 o 
  10   0  12       11.21       -1.06     29.55 o 
 -12   1  12       34.89       41.32     22.70 o 
 -11   1  12       78.30       83.79     24.01 o 
 -10   1  12       75.48       93.67     25.04 o 
  -9   1  12       46.31       65.18     20.27 o 
  -8   1  12       23.37       21.08     10.99 o 
  -7   1  12      106.38      129.60     15.28 o 
  -6   1  12        4.52       -5.89      7.76 o 
  -5   1  12      196.19      219.38     13.04 o 
  -4   1  12      433.01      467.04     15.09 o 
  -3   1  12      203.91      192.74     21.18 o 
  -2   1  12      148.82      142.85      9.29 o 
  -1   1  12       12.11       24.70      5.90 o 
   0   1  12      750.92      768.95     30.51 o 
   1   1  12     2784.03     2788.59     45.66 o 
   2   1  12      774.94      770.67     17.03 o 
   3   1  12      291.95      292.41     10.61 o 
   4   1  12        0.15       -6.35      5.36 o 
   5   1  12     1405.00     1394.28     24.47 o 
   6   1  12     3640.35     3826.27     46.05 o 
   7   1  12     2394.34     2435.78     41.24 o 
   8   1  12      536.85      540.92     23.12 o 
   9   1  12       69.05       66.12     25.78 o 
  10   1  12      116.44      187.56     37.41 o 
  11   1  12        2.39       -3.21     24.03 o 
 -12   2  12        0.12      -15.53     18.01 o 
 -11   2  12        8.38       -0.60     18.13 o 
 -10   2  12       40.71       21.74     17.18 o 
  -9   2  12       11.75        7.30     14.08 o 
  -8   2  12       34.71       49.85     15.51 o 
  -7   2  12       18.68        9.34      9.44 o 
  -6   2  12       72.77       80.51     14.99 o 
  -5   2  12      143.55      145.80     13.72 o 
  -4   2  12       45.01       54.59      9.40 o 
  -3   2  12      459.23      421.91     13.55 o 
  -2   2  12       73.40       69.81      7.30 o 
  -1   2  12       34.25       40.47      9.60 o 
   0   2  12      512.04      564.47     21.86 o 
   1   2  12        2.47       31.86     14.64 o 
   2   2  12      285.58      255.76     11.37 o 
   3   2  12      342.76      372.36     13.26 o 
   4   2  12      237.90      240.46     12.91 o 
   5   2  12        0.73       -6.44      7.09 o 
   6   2  12        0.45      -10.81      7.21 o 
   7   2  12        0.22      -12.82     11.56 o 
   8   2  12       85.79      111.23     19.07 o 
   9   2  12       19.85        2.48     13.97 o 
  10   2  12       59.41       72.08     30.22 o 
  11   2  12       18.88       -4.02     25.94 o 
 -12   3  12       12.22        8.05     20.85 o 
 -11   3  12        1.56       13.83     18.51 o 
 -10   3  12       10.97       12.46     16.29 o 
  -9   3  12      127.92      112.44     21.29 o 
  -8   3  12       53.70       48.62     16.22 o 
  -7   3  12       33.65       30.62     13.42 o 
  -6   3  12        6.58        3.40      8.71 o 
  -5   3  12        6.67       -5.19      7.69 o 
  -4   3  12      744.03      751.43     35.22 o 
  -3   3  12      294.17      258.98     10.48 o 
  -2   3  12      379.53      366.36     16.88 o 
  -1   3  12       14.71       -7.43      6.46 o 
   0   3  12      323.33      322.00     16.01 o 
   1   3  12      170.80      227.13     24.00 o 
   2   3  12       67.66       62.76     22.31 o 
   3   3  12       64.13       61.88     10.61 o 
   4   3  12       51.78       32.97     11.77 o 
   5   3  12      213.51      214.22     13.74 o 
   6   3  12      146.09      195.70     30.53 o 
   7   3  12       54.95       57.66     15.68 o 
   8   3  12       33.20       36.07     15.64 o 
   9   3  12      130.11      145.03     22.55 o 
  10   3  12       26.67       44.08     21.98 o 
 -11   4  12       35.45       20.32     25.68 o 
 -10   4  12        1.67        2.99     22.96 o 
  -9   4  12      209.72      246.52     37.98 o 
  -8   4  12       54.53       29.89     21.28 o 
  -7   4  12        2.86       -7.50     14.49 o 
  -6   4  12      182.38      198.00     31.75 o 
  -5   4  12        0.19       -4.25     10.44 o 
  -4   4  12      246.15      252.10     20.28 o 
  -3   4  12       98.44      115.29     13.87 o 
  -2   4  12      545.71      491.91     20.56 o 
  -1   4  12       84.85       71.56     13.59 o 
   0   4  12      978.88     1040.75     31.30 o 
   1   4  12      120.22      139.66     18.18 o 
   2   4  12        9.89       10.28     10.96 o 
   3   4  12        5.96       -6.45      9.76 o 
   4   4  12       34.90       12.77     10.85 o 
   5   4  12      319.76      347.53     32.70 o 
   6   4  12       86.20      106.11     22.04 o 
   7   4  12       33.67       16.67     18.17 o 
   8   4  12        7.87      -12.71     19.90 o 
   9   4  12       68.50       73.72     24.44 o 
  10   4  12       13.73       16.72     22.74 o 
 -11   5  12       31.28       21.79     29.51 o 
 -10   5  12        3.70      -11.98     22.59 o 
  -9   5  12        9.86        2.48     23.32 o 
  -8   5  12       64.77       37.56     24.42 o 
  -7   5  12       26.61       22.11     39.26 o 
  -6   5  12       34.36       14.77     22.56 o 
  -5   5  12      304.53      346.26     50.32 o 
  -4   5  12      331.53      383.95     29.79 o 
  -3   5  12      306.90      318.27     19.13 o 
  -2   5  12      717.51      647.89     25.28 o 
  -1   5  12        6.68       -9.65     10.24 o 
   0   5  12       10.68       -8.80     10.39 o 
   1   5  12      652.40      640.45     27.14 o 
   2   5  12        0.67        1.75     11.50 o 
   3   5  12       42.85       20.81     13.96 o 
   4   5  12        4.77       12.14     18.51 o 
   5   5  12       86.00       85.94     29.02 o 
   6   5  12       11.85       17.57     22.18 o 
   7   5  12       97.17       87.31     25.25 o 
   8   5  12       58.88       46.57     23.25 o 
   9   5  12        8.13      -19.45     22.00 o 
 -10   6  12       53.58       95.98     35.32 o 
  -9   6  12       93.56      111.65     34.78 o 
  -8   6  12      131.35      117.85     39.12 o 
  -7   6  12        0.21      -13.09     21.54 o 
  -6   6  12     1011.59      929.10     78.56 o 
  -5   6  12      800.96      706.83     64.57 o 
  -4   6  12      229.26      273.12     23.33 o 
  -3   6  12      116.66      169.22     52.80 o 
  -2   6  12       49.04       70.84     27.31 o 
  -1   6  12       90.63      149.47     34.45 o 
   0   6  12      188.02      229.62     26.51 o 
   1   6  12       17.11       15.72     15.47 o 
   2   6  12       22.33       22.44     15.08 o 
   3   6  12        1.94       -4.67     18.76 o 
   4   6  12       89.77       92.13     26.19 o 
   5   6  12        8.97        1.96     24.10 o 
   6   6  12       91.00       84.11     30.20 o 
   7   6  12        3.81        8.15     25.83 o 
   8   6  12        2.07       55.96     30.07 o 
  -9   7  12        4.90       -8.36     27.71 o 
  -8   7  12        1.26      -12.57     25.90 o 
  -7   7  12        3.36       -3.06     23.27 o 
  -6   7  12       26.44      -17.70     23.58 o 
  -5   7  12        6.69        6.17     23.95 o 
  -4   7  12        5.46       20.78     24.09 o 
  -3   7  12      221.71      265.20     81.93 o 
  -2   7  12       23.11       17.88     15.84 o 
  -1   7  12      856.41      937.00     43.24 o 
   0   7  12     1449.22     1392.19     71.10 o 
   1   7  12      346.36      445.20     37.89 o 
   2   7  12       99.56       97.55     22.82 o 
   3   7  12      175.95      221.92     64.46 o 
   4   7  12      105.42       78.44     28.26 o 
   5   7  12      240.36      233.72     41.77 o 
   6   7  12       59.24       12.76     26.72 o 
   7   7  12       16.63       -9.27     25.84 o 
  -7   8  12        0.29       -8.71     27.33 o 
  -6   8  12        9.38       -8.64     26.96 o 
  -5   8  12       24.78       -9.18     27.26 o 
  -4   8  12        1.36       -7.92     21.27 o 
  -3   8  12        4.32       -4.48     21.87 o 
  -2   8  12        1.59      -17.84     22.51 o 
  -1   8  12        1.78       13.66     17.74 o 
   0   8  12        0.10      -23.50     15.67 o 
   1   8  12        0.82      -11.73     17.81 o 
   2   8  12        7.00      -14.41     21.83 o 
   3   8  12       13.89       14.27     23.71 o 
   4   8  12       49.72       18.91     27.22 o 
   5   8  12       23.46       10.19     26.15 o 
   6   8  12        3.53      -13.26     24.02 o 
  -5   9  12       18.55        4.81     27.98 o 
  -4   9  12        0.02      -17.74     23.44 o 
  -3   9  12        6.55      -34.78     23.18 o 
  -2   9  12        5.17        0.71     37.92 o 
  -1   9  12        0.05        1.53     27.38 o 
   0   9  12        0.52      -26.86     17.91 o 
   1   9  12        4.85      -18.72     23.50 o 
   2   9  12        4.20      -20.22     23.57 o 
   3   9  12       10.44        4.06     26.57 o 
   4   9  12        3.24      -11.96     22.88 o 
 -11   0  13     2299.04     2215.40    100.08 o 
  -9   0  13     4365.92     4270.48    133.03 o 
  -7   0  13        3.51       -4.36     12.53 o 
  -5   0  13     7225.34     7693.44    149.90 o 
  -3   0  13      254.39      274.87     16.40 o 
  -1   0  13      171.49      117.30     22.18 o 
   1   0  13       81.03       89.75     15.01 o 
   3   0  13        7.03        0.64      7.52 o 
   5   0  13      465.31      463.46     21.12 o 
   7   0  13      378.74      362.61     27.36 o 
   9   0  13      245.11      292.85     61.73 o 
  11   0  13      118.73      171.02     58.19 o 
 -12   1  13       59.65       45.89     24.32 o 
 -11   1  13       10.97        6.09     18.39 o 
 -10   1  13       10.72       13.40     24.74 o 
  -9   1  13      127.02      158.74     23.01 o 
  -8   1  13      232.29      289.08     39.93 o 
  -7   1  13       13.80        7.26      9.44 o 
  -6   1  13        0.72       -9.36      7.63 o 
  -5   1  13       11.33        4.22      7.36 o 
  -4   1  13      836.28      890.96     21.42 o 
  -3   1  13       99.44      121.82     11.60 o 
  -2   1  13      179.68      181.33     10.95 o 
  -1   1  13      170.22      166.75     14.16 o 
   0   1  13       65.26       69.24     11.66 o 
   1   1  13        1.83        4.67      7.05 o 
   2   1  13       99.87      127.29     12.14 o 
   3   1  13       57.88       35.56      7.12 o 
   4   1  13        0.07       -5.01      5.54 o 
   5   1  13      597.82      540.62     15.66 o 
   6   1  13     2676.58     2679.22     37.91 o 
   7   1  13      877.95      890.89     24.89 o 
   8   1  13       36.71       33.63     15.00 o 
   9   1  13        0.00      -27.21     19.91 o 
  10   1  13       52.08       44.84     28.52 o 
  11   1  13       73.13      146.67     38.36 o 
 -12   2  13       22.13       -2.46     19.24 o 
 -11   2  13        3.58       -7.50     21.48 o 
 -10   2  13      101.94       97.97     21.14 o 
  -9   2  13        0.54      -18.08     12.64 o 
  -8   2  13       54.71       51.09     15.60 o 
  -7   2  13       48.16       59.24     12.06 o 
  -6   2  13      176.83      229.23     25.13 o 
  -5   2  13       45.30       68.65     10.97 o 
  -4   2  13      605.34      568.15     17.20 o 
  -3   2  13       35.77       30.24      8.99 o 
  -2   2  13      986.90     1047.50     19.74 o 
  -1   2  13      133.62      114.91     13.84 o 
   0   2  13      260.09      180.61     22.47 o 
   1   2  13      261.74      239.71     24.30 o 
   2   2  13      294.59      252.20     11.50 o 
   3   2  13       57.78       39.94      9.22 o 
   4   2  13        0.62       -9.53      6.35 o 
   5   2  13        9.84       -0.70      8.37 o 
   6   2  13       79.46       96.94     16.71 o 
   7   2  13      613.93      592.47     25.03 o 
   8   2  13      199.72      216.79     23.65 o 
   9   2  13      101.19      144.34     23.77 o 
  10   2  13        2.66      -32.32     22.77 o 
  11   2  13        8.29       -5.32     24.87 o 
 -12   3  13        0.03        0.18     20.74 o 
 -11   3  13       46.75       48.80     21.24 o 
 -10   3  13        3.25       -5.40     14.80 o 
  -9   3  13       34.08       20.13     16.90 o 
  -8   3  13       68.35       53.19     17.28 o 
  -7   3  13      188.38      200.88     22.76 o 
  -6   3  13      365.73      328.33     18.87 o 
  -5   3  13      115.04      112.02     13.81 o 
  -4   3  13      189.69      141.95     18.82 o 
  -3   3  13      258.57      241.61     14.46 o 
  -2   3  13      140.12       81.38     13.51 o 
  -1   3  13        0.00       -8.70      7.78 o 
   0   3  13      575.78      508.17     20.49 o 
   1   3  13       39.60       32.10     11.08 o 
   2   3  13       11.69        5.16      9.06 o 
   3   3  13      342.97      308.53     18.14 o 
   4   3  13      158.08      143.93     17.94 o 
   5   3  13        1.20      -13.19      9.24 o 
   6   3  13        0.87      -19.15     12.76 o 
   7   3  13      124.25       82.34     22.17 o 
   8   3  13        0.04      -23.85     15.90 o 
   9   3  13       29.87       45.91     23.04 o 
  10   3  13        7.30      -15.52     23.67 o 
 -11   4  13        0.74       15.53     24.22 o 
 -10   4  13        0.01      -28.45     20.91 o 
  -9   4  13       12.70        5.98     21.26 o 
  -8   4  13       22.73        9.52     18.42 o 
  -7   4  13       13.02       11.15     18.76 o 
  -6   4  13       15.69       29.53     18.35 o 
  -5   4  13       23.13       22.66     13.24 o 
  -4   4  13      824.78      840.57     24.53 o 
  -3   4  13       19.13       13.19     10.69 o 
  -2   4  13      425.86      436.73     22.40 o 
  -1   4  13        0.24       -8.30      9.21 o 
   0   4  13       27.07       58.43     13.93 o 
   1   4  13      307.46      304.50     21.49 o 
   2   4  13       40.78       27.43     11.92 o 
   3   4  13       97.70       84.56     18.66 o 
   4   4  13      165.54      212.09     22.70 o 
   5   4  13      300.14      312.21     37.47 o 
   6   4  13       48.11       55.13     19.41 o 
   7   4  13        0.00      -16.73     16.67 o 
   8   4  13       44.59       35.09     20.53 o 
   9   4  13       25.17       -6.38     20.67 o 
  10   4  13        1.84      -10.21     19.87 o 
 -11   5  13        2.31      -29.77     29.98 o 
 -10   5  13        0.04      -15.84     23.49 o 
  -9   5  13       23.31       26.06     25.22 o 
  -8   5  13       46.46       35.74     24.38 o 
  -7   5  13        1.60       -5.46     19.34 o 
  -6   5  13      246.88      242.27     38.15 o 
  -5   5  13       11.62        0.58     19.74 o 
  -4   5  13      478.55      605.21     25.50 o 
  -3   5  13      105.98      123.97     18.51 o 
  -2   5  13       35.76       41.69     16.39 o 
  -1   5  13        4.65        3.95     12.01 o 
   0   5  13      182.51      147.43     20.41 o 
   1   5  13       18.99        6.92     11.95 o 
   2   5  13        3.98        2.08     11.48 o 
   3   5  13       93.37       97.00     18.88 o 
   4   5  13       74.74       67.58     32.04 o 
   5   5  13        2.07      -16.82     18.53 o 
   6   5  13       42.09       33.23     22.98 o 
   7   5  13       52.47       45.88     22.87 o 
   8   5  13       13.20      -21.32     20.03 o 
   9   5  13       38.33       19.57     21.63 o 
 -10   6  13       11.80       20.62     30.13 o 
  -9   6  13       67.72       45.01     28.16 o 
  -8   6  13       17.84       20.52     26.19 o 
  -7   6  13       66.66       63.56     29.39 o 
  -6   6  13       58.50       45.40     35.83 o 
  -5   6  13      185.18      169.81     36.72 o 
  -4   6  13     2015.10     1924.79    126.63 o 
  -3   6  13     3663.62     3399.11    130.71 o 
  -2   6  13       24.93       35.43     16.79 o 
  -1   6  13     2776.55     2643.08     82.61 o 
   0   6  13      271.14      361.75     31.71 o 
   1   6  13       11.42       -2.09     14.70 o 
   2   6  13      171.19      156.04     24.34 o 
   3   6  13      450.66      576.93     50.59 o 
   4   6  13       36.02       43.39     22.49 o 
   5   6  13       37.32       16.01     24.93 o 
   6   6  13        6.10      -26.05     21.47 o 
   7   6  13        5.95      -25.81     22.46 o 
   8   6  13       27.23      -11.89     27.63 o 
  -9   7  13       10.75      -11.15     27.84 o 
  -8   7  13        4.95        0.87     24.50 o 
  -7   7  13      130.45       79.15     31.69 o 
  -6   7  13        1.91       13.89     42.42 o 
  -5   7  13       97.92       53.07     27.67 o 
  -4   7  13      100.27      116.00     46.71 o 
  -3   7  13        9.51       -5.58     20.07 o 
  -2   7  13       14.17       11.51     16.11 o 
  -1   7  13       24.68       19.67     18.06 o 
   0   7  13      188.46      235.05     29.34 o 
   1   7  13      649.04      645.07     37.10 o 
   2   7  13      198.02      292.38     41.54 o 
   3   7  13        1.21       -7.81     21.01 o 
   4   7  13      119.99      108.33     32.07 o 
   5   7  13       30.68      -11.18     23.27 o 
   6   7  13       71.19       63.86     38.41 o 
   7   7  13       13.03       -7.75     24.87 o 
  -7   8  13        2.61       -4.14     27.01 o 
  -6   8  13        8.87        9.97     27.96 o 
  -5   8  13        1.15      -19.61     20.46 o 
  -4   8  13      105.43      158.50     36.88 o 
  -3   8  13        3.66      -11.98     23.01 o 
  -2   8  13       14.41        6.20     24.47 o 
  -1   8  13        8.95      -11.78     17.53 o 
   0   8  13        4.85      -16.21     16.49 o 
   1   8  13        0.10      -25.08     16.72 o 
   2   8  13        0.46      -26.31     21.19 o 
   3   8  13        2.57      -23.23     22.80 o 
   4   8  13        1.99       -4.14     25.00 o 
   5   8  13       24.00       -2.40     27.04 o 
  -5   9  13       10.64        6.64     30.44 o 
  -4   9  13       16.20        3.21     29.69 o 
  -3   9  13        0.06      -14.80     27.32 o 
  -2   9  13       55.21       -7.94     38.70 o 
  -1   9  13        3.41       15.82     25.76 o 
   0   9  13        0.03      -18.84     20.18 o 
   1   9  13       19.50       14.70     26.15 o 
   2   9  13        3.43      -21.04     24.16 o 
   3   9  13       11.39      -35.07     24.20 o 
 -12   0  14      178.42      160.67     44.23 o 
 -10   0  14      332.41      345.87     51.53 o 
  -8   0  14        0.01      -16.04     13.90 o 
  -6   0  14     4121.25     4234.98     84.22 o 
  -4   0  14     1281.88     1394.38     39.62 o 
  -2   0  14      123.99       93.73     15.28 o 
   0   0  14     2163.30     2263.10     70.73 o 
   2   0  14     5482.71     5799.97     97.02 o 
   4   0  14       16.03       -3.43      9.37 o 
   6   0  14      255.95      289.82     31.28 o 
   8   0  14      680.42      660.69     59.46 o 
  10   0  14       42.22       90.15     47.20 o 
 -12   1  14      154.09      144.29     29.93 o 
 -11   1  14       58.40       62.82     37.63 o 
 -10   1  14      570.91      568.44     34.55 o 
  -9   1  14      275.10      378.59     62.71 o 
  -8   1  14      127.70      148.54     22.10 o 
  -7   1  14      471.75      464.51     18.77 o 
  -6   1  14       23.31        8.12      9.01 o 
  -5   1  14      296.00      259.42     21.08 o 
  -4   1  14     1105.67     1017.49     24.01 o 
  -3   1  14      252.16      225.99     11.27 o 
  -2   1  14      692.43      701.35     19.84 o 
  -1   1  14     2428.30     2198.80     34.14 o 
   0   1  14        0.01       -1.67      6.92 o 
   1   1  14       90.54      134.51     14.46 o 
   2   1  14       27.91       22.31      8.20 o 
   3   1  14       13.81       19.16      6.47 o 
   4   1  14        2.99       -3.49      6.38 o 
   5   1  14      262.93      270.19     21.98 o 
   6   1  14        4.09       -0.81      8.66 o 
   7   1  14       15.68       18.99     14.20 o 
   8   1  14      108.82      105.00     18.68 o 
   9   1  14       22.88        5.60     25.65 o 
  10   1  14       67.16      132.79     43.55 o 
 -12   2  14       49.62       58.97     25.25 o 
 -11   2  14       25.70       34.25     22.07 o 
 -10   2  14        3.16       -3.36     14.85 o 
  -9   2  14       19.33       11.71     14.88 o 
  -8   2  14        1.72      -17.34     11.56 o 
  -7   2  14       38.62       56.87     12.73 o 
  -6   2  14       44.99       68.06     12.05 o 
  -5   2  14      747.37      749.06     21.27 o 
  -4   2  14       85.50       96.97     11.60 o 
  -3   2  14        4.90       -5.67      5.68 o 
  -2   2  14      623.39      621.40     15.19 o 
  -1   2  14      186.67      138.32     15.36 o 
   0   2  14      168.15      130.84     14.71 o 
   1   2  14       22.04       14.65      8.01 o 
   2   2  14       66.21       81.48     10.46 o 
   3   2  14       10.02       13.81      8.05 o 
   4   2  14        1.56       -9.81      6.54 o 
   5   2  14        2.61       -0.83      8.33 o 
   6   2  14      145.65      180.63     20.15 o 
   7   2  14      396.51      465.97     30.50 o 
   8   2  14      111.79      102.11     18.68 o 
   9   2  14        0.99       -2.40     17.62 o 
  10   2  14        0.03      -32.68     21.79 o 
 -12   3  14       20.34       23.60     36.22 o 
 -11   3  14        3.75       -2.02     23.99 o 
 -10   3  14       26.06       -8.34     26.97 o 
  -9   3  14       42.70       37.81     22.26 o 
  -8   3  14       68.32       64.21     24.16 o 
  -7   3  14      185.16      230.12     33.54 o 
  -6   3  14      129.80      179.28     20.64 o 
  -5   3  14        8.87       -3.64     10.65 o 
  -4   3  14      297.25      335.79     21.26 o 
  -3   3  14        3.28      -10.34      7.18 o 
  -2   3  14      344.52      328.35     16.82 o 
  -1   3  14      279.47      232.35     17.27 o 
   0   3  14        4.93       -1.56      8.54 o 
   1   3  14        6.06      -10.24      8.33 o 
   2   3  14      161.02      179.87     19.22 o 
   3   3  14       16.07       19.98     10.12 o 
   4   3  14       23.03        8.70     11.48 o 
   5   3  14        0.25      -11.25      9.51 o 
   6   3  14        9.44      -13.80     15.02 o 
   7   3  14        6.41      -17.84     15.31 o 
   8   3  14       32.35       41.07     20.46 o 
   9   3  14       52.14       51.64     27.49 o 
  10   3  14        1.98        0.34     24.30 o 
 -11   4  14        9.11        8.19     26.05 o 
 -10   4  14        1.27       -4.56     23.95 o 
  -9   4  14       10.23      -20.10     19.55 o 
  -8   4  14        0.10      -24.19     16.13 o 
  -7   4  14      122.08      111.43     27.53 o 
  -6   4  14        0.50        0.56     22.15 o 
  -5   4  14      145.07      190.98     31.91 o 
  -4   4  14       27.79       31.50     11.53 o 
  -3   4  14      337.98      270.74     21.13 o 
  -2   4  14      193.23      181.19     19.61 o 
  -1   4  14      150.74      210.04     20.70 o 
   0   4  14       18.67       22.21     11.15 o 
   1   4  14        0.96        3.66      9.82 o 
   2   4  14       79.59       69.93     15.61 o 
   3   4  14        0.00      -14.68     10.51 o 
   4   4  14      387.58      392.94     42.50 o 
   5   4  14       22.59        5.38     18.67 o 
   6   4  14      122.52      127.04     25.00 o 
   7   4  14       84.44       87.00     23.83 o 
   8   4  14       15.17       15.24     24.14 o 
   9   4  14       12.38        3.70     21.08 o 
 -10   5  14        0.21       -2.26     26.61 o 
  -9   5  14       13.20        1.38     23.07 o 
  -8   5  14        1.28      -30.37     20.25 o 
  -7   5  14       51.30       40.66     25.91 o 
  -6   5  14      115.30       94.36     30.05 o 
  -5   5  14      378.63      333.17     38.07 o 
  -4   5  14      127.00      130.23     31.26 o 
  -3   5  14      246.29      303.63     42.08 o 
  -2   5  14      318.16      302.95     22.98 o 
  -1   5  14      109.73      133.40     19.11 o 
   0   5  14       16.96       14.33     13.44 o 
   1   5  14        6.30       -8.36     11.68 o 
   2   5  14        1.88      -11.17     11.40 o 
   3   5  14       14.20       -0.38     12.91 o 
   4   5  14       14.57        0.28     32.85 o 
   5   5  14        4.44       -4.55     17.38 o 
   6   5  14        3.95      -15.00     19.57 o 
   7   5  14        0.39       -9.85     20.32 o 
   8   5  14       60.77       52.94     25.76 o 
   9   5  14       37.73        8.96     24.54 o 
  -9   6  14       26.96        4.11     28.25 o 
  -8   6  14       56.65       71.84     29.07 o 
  -7   6  14       19.23       12.73     20.37 o 
  -6   6  14        2.30      -14.74     22.76 o 
  -5   6  14      828.54      728.72     46.59 o 
  -4   6  14      804.66      810.80     42.52 o 
  -3   6  14      301.09      353.35     25.73 o 
  -2   6  14      209.24      266.52     32.16 o 
  -1   6  14       93.02      104.01     35.02 o 
   0   6  14        0.38        6.71     15.61 o 
   1   6  14      940.63      883.64     35.28 o 
   2   6  14      130.97      169.89     25.53 o 
   3   6  14        1.42      -13.84     17.14 o 
   4   6  14      413.94      384.43     65.63 o 
   5   6  14        3.81      -27.37     18.25 o 
   6   6  14       46.83       58.91     28.86 o 
   7   6  14       31.12       27.23     27.95 o 
   8   6  14       91.83       78.69     32.28 o 
  -8   7  14        6.98       -9.62     28.62 o 
  -7   7  14       19.31       10.60     26.15 o 
  -6   7  14        7.39       15.22     26.76 o 
  -5   7  14       19.87       11.90     23.56 o 
  -4   7  14       31.16       41.69     26.33 o 
  -3   7  14      112.99      148.83     36.71 o 
  -2   7  14      369.71      504.00     62.55 o 
  -1   7  14       69.47       75.31     20.35 o 
   0   7  14       46.02       19.35     28.35 o 
   1   7  14      370.82      448.84     51.35 o 
   2   7  14       75.25       76.88     27.03 o 
   3   7  14        9.51      -14.02     19.99 o 
   4   7  14        2.68        1.17     22.67 o 
   5   7  14        0.29      -24.23     22.51 o 
   6   7  14      147.22      112.87     35.47 o 
   7   7  14       20.08       -7.01     28.00 o 
  -7   8  14        8.74      -31.00     27.44 o 
  -6   8  14       61.38       74.37     38.31 o 
  -5   8  14        0.64        2.36     26.41 o 
  -4   8  14        2.54        2.06     25.40 o 
  -3   8  14       99.93      141.99     34.70 o 
  -2   8  14        4.79      -13.61     22.17 o 
  -1   8  14       36.89       12.33     18.64 o 
   0   8  14       39.07       62.08     26.83 o 
   1   8  14       11.68      -23.77     18.39 o 
   2   8  14        7.25       -9.83     22.00 o 
   3   8  14        1.25      -11.20     22.54 o 
   4   8  14        5.93      -24.03     22.26 o 
   5   8  14       11.27      -28.87     23.83 o 
  -4   9  14        2.04       -8.00     27.64 o 
  -3   9  14       46.94       57.93     32.01 o 
  -2   9  14       32.78       51.95     42.67 o 
  -1   9  14        0.18       -0.77     27.38 o 
   0   9  14        4.39       13.60     21.09 o 
   1   9  14        1.05      -26.92     24.33 o 
   2   9  14        0.99      -36.52     24.35 o 
 -11   0  15      322.50      286.83     51.74 o 
  -9   0  15      112.34      131.35     27.19 o 
  -7   0  15        0.23        4.75     13.77 o 
  -5   0  15      376.47      324.67     20.61 o 
  -3   0  15      363.55      299.53     18.24 o 
  -1   0  15      795.78      826.82     41.32 o 
   1   0  15     6934.93     7418.01    118.26 o 
   3   0  15       16.16       15.67      9.66 o 
   5   0  15     1851.40     1842.05     43.64 o 
   7   0  15     4446.58     4637.31     79.52 o 
   9   0  15        3.14      -34.02     33.45 o 
 -12   1  15      320.86      283.50     53.09 o 
 -11   1  15        1.41       -2.02     19.28 o 
 -10   1  15       27.38       52.16     21.07 o 
  -9   1  15       88.07      127.81     21.01 o 
  -8   1  15        8.04       -1.01     10.42 o 
  -7   1  15      259.71      267.68     23.15 o 
  -6   1  15      541.86      539.24     19.39 o 
  -5   1  15      142.48      180.53     23.69 o 
  -4   1  15       46.29       49.67      9.95 o 
  -3   1  15      642.49      645.07     18.36 o 
  -2   1  15        8.77       11.10      7.78 o 
  -1   1  15      113.56      119.09     11.25 o 
   0   1  15      613.53      626.70     21.35 o 
   1   1  15      872.83      895.80     25.98 o 
   2   1  15        0.40       -5.46      7.10 o 
   3   1  15      266.69      264.54     16.56 o 
   4   1  15     2420.31     2334.61     34.29 o 
   5   1  15        0.08       -4.80      7.81 o 
   6   1  15       10.17        0.86      9.42 o 
   7   1  15       37.34       11.82     13.84 o 
   8   1  15        9.96      -11.11     12.84 o 
   9   1  15        0.35      -28.33     23.40 o 
  10   1  15       49.72       74.64     32.73 o 
 -12   2  15       50.71       55.07     24.55 o 
 -11   2  15        4.24       18.37     22.67 o 
 -10   2  15      214.65      287.30     31.45 o 
  -9   2  15        7.10        8.44     14.63 o 
  -8   2  15        6.36        4.38     12.77 o 
  -7   2  15      586.15      560.43     21.07 o 
  -6   2  15       37.75       31.98     10.58 o 
  -5   2  15      216.06      245.54     17.74 o 
  -4   2  15       14.88       -0.51      9.91 o 
  -3   2  15        0.08       -3.22      9.44 o 
  -2   2  15        3.78       -5.57      7.57 o 
  -1   2  15      255.42      241.42     15.79 o 
   0   2  15      687.64      790.12     30.34 o 
   1   2  15      469.00      426.80     19.04 o 
   2   2  15      196.77      174.91     18.04 o 
   3   2  15        4.33       -6.87      7.57 o 
   4   2  15       33.07       28.52     10.96 o 
   5   2  15        1.49       -7.17     10.10 o 
   6   2  15       50.43       21.80     16.36 o 
   7   2  15      310.71      347.16     36.00 o 
   8   2  15       11.10       -6.59     15.98 o 
   9   2  15        2.60        6.36     23.28 o 
  10   2  15        0.92       46.56     47.27 o 
 -11   3  15        2.98      -32.42     21.62 o 
 -10   3  15        4.85      -12.57     20.74 o 
  -9   3  15       50.04       73.95     26.58 o 
  -8   3  15       44.88       29.75     21.66 o 
  -7   3  15      324.02      367.12     41.13 o 
  -6   3  15       19.77       12.29     13.09 o 
  -5   3  15        0.03       -5.95     11.13 o 
  -4   3  15        3.76       -1.42     10.55 o 
  -3   3  15      249.80      286.24     17.42 o 
  -2   3  15        0.48        1.11      9.38 o 
  -1   3  15        1.77       -1.58      8.34 o 
   0   3  15      300.71      330.06     17.96 o 
   1   3  15        8.76        3.42      8.42 o 
   2   3  15       71.47       61.44     13.22 o 
   3   3  15       79.46       82.68     15.73 o 
   4   3  15      267.38      351.81     43.75 o 
   5   3  15        1.03      -12.93     10.21 o 
   6   3  15      160.94      138.68     24.32 o 
   7   3  15        0.12       -8.19     15.34 o 
   8   3  15        1.95      -25.62     17.08 o 
   9   3  15       60.78       41.78     21.73 o 
  10   3  15        1.31      -36.01     24.25 o 
 -11   4  15        1.58      -20.48     26.25 o 
 -10   4  15        2.41       -1.42     24.81 o 
  -9   4  15        2.69       -2.83     30.41 o 
  -8   4  15       32.65       51.76     43.52 o 
  -7   4  15      289.45      355.32     89.27 o 
  -6   4  15      150.42      136.23     30.90 o 
  -5   4  15       62.08       53.93     16.75 o 
  -4   4  15        0.62       -5.51      9.39 o 
  -3   4  15      111.16      103.24     31.31 o 
  -2   4  15      370.14      317.19     20.04 o 
  -1   4  15       27.90       26.18     11.70 o 
   0   4  15      231.43      265.45     23.61 o 
   1   4  15      227.41      243.67     23.59 o 
   2   4  15        2.88       -4.05     12.19 o 
   3   4  15       52.13       17.27     13.70 o 
   4   4  15       56.23       57.80     26.89 o 
   5   4  15        1.45      -10.26     18.99 o 
   6   4  15       12.33      -25.81     17.21 o 
   7   4  15       47.68       26.48     19.72 o 
   8   4  15        2.03      -27.33     18.22 o 
   9   4  15        8.16       -8.61     23.01 o 
 -10   5  15        4.21       -8.71     26.29 o 
  -9   5  15        0.70       -7.04     25.03 o 
  -8   5  15       13.81      -24.14     22.33 o 
  -7   5  15      411.23      404.93     86.47 o 
  -6   5  15      465.67      589.09     61.91 o 
  -5   5  15      170.84      166.80     25.06 o 
  -4   5  15      112.17      112.42     29.11 o 
  -3   5  15       45.18       79.87     22.43 o 
  -2   5  15     1624.19     1652.55     43.89 o 
  -1   5  15     2079.72     1975.96     48.98 o 
   0   5  15      776.73      696.27     29.28 o 
   1   5  15        0.00       -5.43     11.35 o 
   2   5  15      461.75      421.88     29.95 o 
   3   5  15       73.86       38.83     16.96 o 
   4   5  15       10.14       17.06     20.45 o 
   5   5  15        2.46      -11.67     20.74 o 
   6   5  15        2.20       -6.18     20.45 o 
   7   5  15       38.05       41.52     26.36 o 
   8   5  15        0.05      -14.12     20.53 o 
  -9   6  15        7.31      -33.26     25.32 o 
  -8   6  15       13.83        5.60     26.68 o 
  -7   6  15       54.75       75.40     30.22 o 
  -6   6  15        7.33       -3.60     25.12 o 
  -5   6  15       57.50       62.92     37.92 o 
  -4   6  15      211.53      326.39     75.26 o 
  -3   6  15      681.59      688.49     29.31 o 
  -2   6  15       42.50       20.13     16.17 o 
  -1   6  15      259.97      326.47     53.56 o 
   0   6  15      214.37      263.51     35.95 o 
   1   6  15       85.68      102.27     22.80 o 
   2   6  15      242.07      282.05     30.70 o 
   3   6  15        3.31        4.44     21.28 o 
   4   6  15       14.50       -7.49     19.49 o 
   5   6  15       37.16        8.31     22.46 o 
   6   6  15       15.73        2.55     27.00 o 
   7   6  15       46.15       48.64     29.43 o 
  -8   7  15       11.03       35.49     32.72 o 
  -7   7  15       49.13      111.13     35.58 o 
  -6   7  15        0.44      -27.48     23.48 o 
  -5   7  15        5.25      -36.12     24.08 o 
  -4   7  15        9.81       -1.46     24.98 o 
  -3   7  15       20.23        7.33     22.00 o 
  -2   7  15        0.63        0.93     16.10 o 
  -1   7  15       26.22       33.03     18.16 o 
   0   7  15       12.45      -13.93     16.05 o 
   1   7  15       30.04       -5.69     16.37 o 
   2   7  15        0.52       -9.65     19.38 o 
   3   7  15      105.96      151.23     73.99 o 
   4   7  15       15.71       10.72     24.10 o 
   5   7  15       73.86      108.03     33.62 o 
   6   7  15       21.50        8.24     25.28 o 
  -6   8  15       28.23       48.81     32.85 o 
  -5   8  15       35.46       29.18     31.64 o 
  -4   8  15       26.22       28.22     25.40 o 
  -3   8  15        3.52        5.98     26.14 o 
  -2   8  15       42.10       27.46     43.23 o 
  -1   8  15       17.26      -24.35     16.24 o 
   0   8  15        0.07        4.59     19.16 o 
   1   8  15        9.40       -8.74     22.40 o 
   2   8  15        3.23      -30.77     21.02 o 
   3   8  15        3.32      -27.78     18.52 o 
   4   8  15       12.28      -14.15     23.99 o 
  -3   9  15        4.64       12.70     26.51 o 
  -2   9  15       37.31        0.21     41.67 o 
  -1   9  15        6.77        7.39     29.47 o 
   0   9  15        9.90       -4.84     20.69 o 
   1   9  15        6.14       35.78     28.56 o 
 -12   0  16        9.08        8.29     29.84 o 
 -10   0  16       59.91       45.08     26.51 o 
  -8   0  16       42.51       38.11     19.13 o 
  -6   0  16      523.84      485.84     26.17 o 
  -4   0  16       56.40       57.66     14.45 o 
  -2   0  16      166.08      182.22     34.69 o 
   0   0  16      923.84      978.21     46.85 o 
   2   0  16       17.04       15.19     10.53 o 
   4   0  16      686.48      601.08     24.57 o 
   6   0  16      321.08      367.83     43.47 o 
   8   0  16      372.36      458.49     72.43 o 
  10   0  16       91.34       73.99     48.19 o 
 -12   1  16       11.18       -9.18     20.04 o 
 -11   1  16       31.87       24.44     20.48 o 
 -10   1  16      129.46      153.37     28.23 o 
  -9   1  16        6.92        1.74     13.10 o 
  -8   1  16       93.99       98.06     17.65 o 
  -7   1  16       50.39       44.49     12.38 o 
  -6   1  16        0.69       -5.06      8.86 o 
  -5   1  16       29.80       13.49      9.16 o 
  -4   1  16      507.05      508.44     24.00 o 
  -3   1  16       73.15       97.00     11.50 o 
  -2   1  16       12.23       10.44      7.67 o 
  -1   1  16      502.16      508.83     18.06 o 
   0   1  16     1075.43     1121.58     47.86 o 
   1   1  16     1493.21     1532.18     35.81 o 
   2   1  16      209.54      229.25     22.53 o 
   3   1  16        2.68       -4.93      7.30 o 
   4   1  16     1019.94     1077.23     23.21 o 
   5   1  16      562.62      585.86     18.22 o 
   6   1  16     1419.41     1488.62     29.24 o 
   7   1  16      202.83      264.59     25.20 o 
   8   1  16       11.71        0.36     13.67 o 
   9   1  16      135.95      226.41     41.40 o 
  10   1  16       40.43       39.97     41.04 o 
 -11   2  16      157.66      249.34     52.87 o 
 -10   2  16        0.11       27.42     22.43 o 
  -9   2  16        4.69      -12.87     18.74 o 
  -8   2  16      129.35      173.23     30.65 o 
  -7   2  16       16.27       14.46     14.12 o 
  -6   2  16       45.30       52.15     15.70 o 
  -5   2  16       17.44        8.88     11.97 o 
  -4   2  16        2.79       -1.31     10.16 o 
  -3   2  16      119.57       93.12     15.72 o 
  -2   2  16        0.40       -9.73      7.69 o 
  -1   2  16      606.38      666.29     23.50 o 
   0   2  16       16.74       22.87     10.39 o 
   1   2  16        2.12       -8.11      7.96 o 
   2   2  16       41.01       38.37     11.84 o 
   3   2  16        2.53       -4.06      9.63 o 
   4   2  16       71.32       78.74     15.70 o 
   5   2  16      119.44      126.25     17.26 o 
   6   2  16       57.84       23.75     17.48 o 
   7   2  16       32.62       19.27     16.62 o 
   8   2  16       88.29       99.68     23.96 o 
   9   2  16       85.21       90.61     49.68 o 
  10   2  16       38.68       33.67     47.84 o 
 -11   3  16        3.70      -11.69     33.74 o 
 -10   3  16        3.98      -21.69     21.41 o 
  -9   3  16       16.00       -5.50     20.89 o 
  -8   3  16        2.65        1.48     20.79 o 
  -7   3  16        3.31      -16.15     16.45 o 
  -6   3  16       72.91       68.55     18.33 o 
  -5   3  16       19.34        9.66     13.06 o 
  -4   3  16        8.79       -8.33     10.23 o 
  -3   3  16      188.73      318.89     25.10 o 
  -2   3  16       33.43       15.20     13.09 o 
  -1   3  16       61.47       60.82     17.39 o 
   0   3  16       56.43       55.94     13.70 o 
   1   3  16       35.20       27.12     12.11 o 
   2   3  16      118.30       97.48     15.84 o 
   3   3  16        0.48      -14.61      9.74 o 
   4   3  16       59.89       51.12     19.32 o 
   5   3  16        4.77       -4.44     12.34 o 
   6   3  16        4.35      -14.58     15.08 o 
   7   3  16       39.27       22.38     18.33 o 
   8   3  16       37.27       38.26     20.34 o 
   9   3  16        5.69       -1.75     20.79 o 
 -11   4  16       11.19      -29.90     23.50 o 
 -10   4  16        5.97        5.95     25.90 o 
  -9   4  16        8.56      -22.84     22.19 o 
  -8   4  16       54.91       10.70     23.62 o 
  -7   4  16        9.72      -19.93     19.10 o 
  -6   4  16        5.56       -6.71     19.36 o 
  -5   4  16        0.05      -18.21     12.14 o 
  -4   4  16        0.24      -10.49     10.12 o 
  -3   4  16      187.01      259.33     23.28 o 
  -2   4  16      318.39      349.92     23.45 o 
  -1   4  16      130.22      142.17     19.61 o 
   0   4  16        8.75        8.02     11.22 o 
   1   4  16        5.69       -0.36     10.90 o 
   2   4  16      110.11      111.99     19.01 o 
   3   4  16      163.80      160.66     21.92 o 
   4   4  16      423.93      391.13     26.69 o 
   5   4  16      295.04      331.57     76.65 o 
   6   4  16       20.83       -5.98     19.06 o 
   7   4  16       14.04        2.24     19.58 o 
   8   4  16       18.04       15.91     21.37 o 
   9   4  16       13.65       -5.61     19.79 o 
 -10   5  16        3.55        6.38     26.79 o 
  -9   5  16        2.99      -27.77     24.93 o 
  -8   5  16       70.47       73.21     30.51 o 
  -7   5  16      140.55      127.45     35.30 o 
  -6   5  16       55.98        7.83     24.22 o 
  -5   5  16        0.42      -14.94     18.34 o 
  -4   5  16        1.09      -16.11     10.74 o 
  -3   5  16       87.50       87.44     19.53 o 
  -2   5  16     2145.18     2093.65     50.81 o 
  -1   5  16     4029.58     4065.34    164.71 o 
   0   5  16      701.97      668.06     40.93 o 
   1   5  16        1.46      -18.28     12.19 o 
   2   5  16        0.29      -12.44     13.13 o 
   3   5  16      180.65      199.29     26.57 o 
   4   5  16      369.99      407.38     65.42 o 
   5   5  16      173.92      194.70     36.48 o 
   6   5  16       29.69       18.61     23.68 o 
   7   5  16       15.00        4.65     23.62 o 
   8   5  16       37.68       24.66     28.84 o 
  -9   6  16        8.51       -2.74     26.97 o 
  -8   6  16       32.46       -0.78     27.16 o 
  -7   6  16        0.52       -6.83     29.59 o 
  -6   6  16       69.29       64.78     28.53 o 
  -5   6  16       23.63       -0.54     26.65 o 
  -4   6  16       75.69      113.72     25.02 o 
  -3   6  16       64.90      102.56     36.03 o 
  -2   6  16       57.91       57.00     18.37 o 
  -1   6  16       94.04       64.32     19.86 o 
   0   6  16        0.15      -10.33     14.29 o 
   1   6  16        6.54      -17.54     14.43 o 
   2   6  16      530.53      478.96     28.19 o 
   3   6  16       27.67        6.48     17.80 o 
   4   6  16        0.01      -14.70     21.10 o 
   5   6  16        8.93        0.66     25.45 o 
   6   6  16        0.66       16.50     26.65 o 
   7   6  16        2.83      -20.62     25.62 o 
  -8   7  16        0.09      -21.39     27.93 o 
  -7   7  16        0.39       -4.87     27.69 o 
  -6   7  16      114.70      173.61     40.88 o 
  -5   7  16        0.41      -21.75     25.35 o 
  -4   7  16       29.98       49.78     28.95 o 
  -3   7  16       58.29       46.25     25.75 o 
  -2   7  16        8.79       -3.22     14.86 o 
  -1   7  16       14.54        6.68     16.60 o 
   0   7  16      125.51      144.60     39.18 o 
   1   7  16        0.27       -7.61     17.05 o 
   2   7  16       43.81       53.54     27.29 o 
   3   7  16        4.24      -29.20     19.47 o 
   4   7  16        0.22      -22.85     21.75 o 
   5   7  16       18.33       13.85     27.06 o 
   6   7  16       39.85       17.47     28.14 o 
  -6   8  16      208.73      190.84     45.55 o 
  -5   8  16       25.56       21.20     31.28 o 
  -4   8  16        1.09       -6.47     26.23 o 
  -3   8  16       67.72       41.15     29.22 o 
  -2   8  16       28.57       60.00     29.54 o 
  -1   8  16       34.83       22.22     20.94 o 
   0   8  16       23.65       23.58     20.57 o 
   1   8  16        8.58      -23.65     21.63 o 
   2   8  16        5.95       -8.10     35.65 o 
   3   8  16       10.77      -25.98     22.29 o 
   4   8  16       82.74       80.84     41.43 o 
  -2   9  16        0.61      -56.06     37.63 o 
  -1   9  16        3.52      -18.93     24.43 o 
   0   9  16        2.47      -23.37     23.81 o 
 -11   0  17       28.00      -12.76     23.39 o 
  -9   0  17       41.44       35.17     23.88 o 
  -7   0  17       91.93       84.82     20.11 o 
  -5   0  17      273.51      256.10     29.55 o 
  -3   0  17      370.07      372.67     21.54 o 
  -1   0  17      215.84      220.56     33.45 o 
   1   0  17        7.19       -1.02     10.95 o 
   3   0  17       36.23       31.45     18.43 o 
   5   0  17     1156.17     1137.23     35.33 o 
   7   0  17       49.42       49.44     25.25 o 
   9   0  17       18.44      -12.33     38.27 o 
 -11   1  17        0.16       -0.50     18.29 o 
 -10   1  17        0.04        7.26     18.94 o 
  -9   1  17       25.62       21.55     15.59 o 
  -8   1  17       35.05       23.01     12.65 o 
  -7   1  17       49.96       48.56     13.27 o 
  -6   1  17       34.36       29.27     11.70 o 
  -5   1  17      129.87      153.54     19.51 o 
  -4   1  17       97.39      115.15     18.36 o 
  -3   1  17        0.31      -10.04      8.40 o 
  -2   1  17      188.41      245.14     24.13 o 
  -1   1  17      189.70      226.91     24.64 o 
   0   1  17       84.28      116.05     15.20 o 
   1   1  17       40.62       47.23     10.98 o 
   2   1  17      271.11      255.32     19.60 o 
   3   1  17      217.68      241.95     21.90 o 
   4   1  17     1290.94     1356.43     40.49 o 
   5   1  17     2959.96     3161.77     47.78 o 
   6   1  17      697.77      633.36     21.23 o 
   7   1  17       43.67       61.87     19.28 o 
   8   1  17      189.72      238.85     37.81 o 
   9   1  17       13.80        0.92     43.45 o 
 -11   2  17      427.98      555.66     56.35 o 
 -10   2  17      271.80      385.33    181.33 o 
  -9   2  17       23.57       23.39     22.57 o 
  -8   2  17        1.12       -1.20     18.90 o 
  -7   2  17      108.38      131.83     36.10 o 
  -6   2  17      242.72      266.96     44.42 o 
  -5   2  17       55.04       67.29     15.42 o 
  -4   2  17      407.41      442.66     21.54 o 
  -3   2  17        0.26       -3.88      9.50 o 
  -2   2  17      384.00      350.88     18.33 o 
  -1   2  17      231.47      255.95     23.70 o 
   0   2  17       54.26       58.04     12.77 o 
   1   2  17      228.17      243.67     36.52 o 
   2   2  17        5.24       -3.84      8.82 o 
   3   2  17      460.34      474.21     25.95 o 
   4   2  17      122.32      139.05     46.42 o 
   5   2  17       30.54       26.86     13.36 o 
   6   2  17       52.34       73.96     22.49 o 
   7   2  17       85.52       83.70     23.51 o 
   8   2  17        7.65       -0.28     17.00 o 
   9   2  17        0.40       -1.97     23.55 o 
 -11   3  17        1.14       -2.19     25.98 o 
 -10   3  17       44.39       19.93     23.32 o 
  -9   3  17       15.44        2.19     24.02 o 
  -8   3  17       11.16       -6.06     20.75 o 
  -7   3  17        0.00       -5.79     19.49 o 
  -6   3  17      272.96      304.76     28.94 o 
  -5   3  17       53.67       91.53     18.51 o 
  -4   3  17       26.45       41.75     15.09 o 
  -3   3  17        4.01       -0.27      9.05 o 
  -2   3  17       28.68       47.68     13.40 o 
  -1   3  17        2.42       -4.03      9.68 o 
   0   3  17      610.56      554.77     23.58 o 
   1   3  17        5.50       -2.29     10.63 o 
   2   3  17       17.64        2.92     10.25 o 
   3   3  17        7.30       -7.29     10.30 o 
   4   3  17       30.64        8.08     12.85 o 
   5   3  17        0.17       -5.86     16.59 o 
   6   3  17       17.86        9.88     17.31 o 
   7   3  17        8.39        9.05     18.59 o 
   8   3  17        3.50      -13.38     18.06 o 
   9   3  17       10.77      -11.09     20.07 o 
 -10   4  17       11.47        0.95     25.04 o 
  -9   4  17       36.94       -1.41     24.51 o 
  -8   4  17      142.77      117.04     33.26 o 
  -7   4  17        1.32      -19.71     17.88 o 
  -6   4  17       12.49       -2.71     14.67 o 
  -5   4  17       10.53      -11.20     13.71 o 
  -4   4  17       33.10        7.86     13.72 o 
  -3   4  17      337.12      340.35     27.98 o 
  -2   4  17       93.36      119.03     22.86 o 
  -1   4  17      397.97      395.16     22.31 o 
   0   4  17        4.21       -8.72     11.52 o 
   1   4  17        8.61       -3.08     11.78 o 
   2   4  17        9.39      -15.88     10.66 o 
   3   4  17        9.41      -18.51     12.34 o 
   4   4  17       54.24       53.72     17.23 o 
   5   4  17       38.86       15.07     22.82 o 
   6   4  17       50.26       89.21     36.08 o 
   7   4  17      102.82      105.78     30.22 o 
   8   4  17        1.66      -15.02     18.93 o 
 -10   5  17        3.19       -0.11     26.82 o 
  -9   5  17       14.27       25.49     29.16 o 
  -8   5  17       37.97       22.49     27.70 o 
  -7   5  17        5.90      -20.15     24.18 o 
  -6   5  17       37.73       52.93     27.36 o 
  -5   5  17      188.59      186.20     27.10 o 
  -4   5  17        0.03      -16.89     11.26 o 
  -3   5  17      154.40      174.96     22.39 o 
  -2   5  17      499.74      512.28     30.32 o 
  -1   5  17      501.82      467.07     25.32 o 
   0   5  17      164.07      143.70     25.23 o 
   1   5  17      267.83      349.68     79.43 o 
   2   5  17       77.37       57.05     19.83 o 
   3   5  17      348.14      344.78     65.85 o 
   4   5  17      232.71      218.33     36.57 o 
   5   5  17       32.66       -8.81     21.67 o 
   6   5  17       16.64      -18.21     22.17 o 
   7   5  17       12.63      -17.43     24.11 o 
   8   5  17        9.34       10.52     27.94 o 
  -9   6  17        0.06      -11.86     29.15 o 
  -8   6  17        9.93      -12.12     27.41 o 
  -7   6  17        0.03      -18.25     25.38 o 
  -6   6  17       16.58        9.57     26.41 o 
  -5   6  17        8.55        5.00     25.01 o 
  -4   6  17       84.71       87.58     18.10 o 
  -3   6  17      251.04      292.32     80.09 o 
  -2   6  17        5.48      -11.46     14.34 o 
  -1   6  17        0.27      -18.90     13.65 o 
   0   6  17        2.23      -10.47     14.85 o 
   1   6  17        1.11      -11.61     14.23 o 
   2   6  17        6.23      -10.78     15.09 o 
   3   6  17       76.89       51.08     26.40 o 
   4   6  17       55.32       39.28     26.36 o 
   5   6  17        0.05       16.81     25.70 o 
   6   6  17        0.10      -29.82     22.17 o 
   7   6  17        3.45       -6.33     26.80 o 
  -7   7  17        1.77      -38.06     25.37 o 
  -6   7  17       35.32       32.35     33.16 o 
  -5   7  17       49.96       45.57     30.94 o 
  -4   7  17      115.21      119.18     37.99 o 
  -3   7  17      194.21      244.95     28.85 o 
  -2   7  17        9.83      -22.73     15.84 o 
  -1   7  17        0.11       -9.97     16.10 o 
   0   7  17        2.04      -13.70     19.49 o 
   1   7  17        1.28       -5.97     17.54 o 
   2   7  17       33.99       18.79     22.94 o 
   3   7  17       37.40        5.42     25.90 o 
   4   7  17        3.43      -20.52     22.78 o 
   5   7  17       41.81       51.79     29.00 o 
  -5   8  17      193.33      205.43     45.60 o 
  -4   8  17      119.31       68.59     30.25 o 
  -3   8  17       14.84       -8.28     27.11 o 
  -2   8  17      289.73      366.51     48.37 o 
  -1   8  17      191.52      238.92     47.71 o 
   0   8  17        9.80      -15.83     18.85 o 
   1   8  17       22.12        1.55     23.65 o 
   2   8  17       28.15       26.07     26.15 o 
   3   8  17        5.26      -28.88     23.88 o 
 -10   0  18       31.24       21.05     27.22 o 
  -8   0  18       18.44        1.51     16.70 o 
  -6   0  18      424.07      418.16     25.78 o 
  -4   0  18       91.50       73.02     25.13 o 
  -2   0  18       95.36       97.85     17.84 o 
   0   0  18      283.90      244.16     26.01 o 
   2   0  18        1.62        2.35     11.83 o 
   4   0  18        1.76      -12.22     11.11 o 
   6   0  18        0.20      -18.10     13.39 o 
   8   0  18      172.39      312.34     71.09 o 
 -11   1  18        0.86       15.81     27.64 o 
 -10   1  18      129.88       89.16     34.94 o 
  -9   1  18        4.79       14.49     20.05 o 
  -8   1  18      179.59      269.04     28.17 o 
  -7   1  18        9.76       -6.25     13.58 o 
  -6   1  18       25.94        7.64     12.31 o 
  -5   1  18       60.38       48.58     14.07 o 
  -4   1  18        4.63        8.85     10.42 o 
  -3   1  18      292.08      270.26     19.75 o 
  -2   1  18        4.15       -3.20      9.78 o 
  -1   1  18       65.50       55.98     19.74 o 
   0   1  18        3.85       -1.74      8.71 o 
   1   1  18       48.48       45.42     17.26 o 
   2   1  18       73.56       79.89     13.96 o 
   3   1  18       34.27       31.38     12.41 o 
   4   1  18        5.65        0.03     11.38 o 
   5   1  18      373.02      398.10     21.01 o 
   6   1  18        1.81       -5.00     10.66 o 
   7   1  18        2.71      -16.54     15.69 o 
   8   1  18        0.70       -0.60     24.38 o 
   9   1  18       27.62       47.56     51.24 o 
 -11   2  18      193.16      237.43     54.08 o 
 -10   2  18       78.33      115.89     31.71 o 
  -9   2  18       36.07       15.56     22.25 o 
  -8   2  18       28.88       17.64     22.72 o 
  -7   2  18      254.33      334.62     56.93 o 
  -6   2  18      609.10      636.79     27.79 o 
  -5   2  18      236.16      309.26     27.06 o 
  -4   2  18        2.32        1.98     11.44 o 
  -3   2  18        0.77       -4.72     10.80 o 
  -2   2  18        0.13       -1.18     13.13 o 
  -1   2  18      579.53      593.51     23.80 o 
   0   2  18        0.08        7.74      9.94 o 
   1   2  18      169.24      201.81     20.63 o 
   2   2  18       66.15       59.62     18.18 o 
   3   2  18      301.37      305.75     30.61 o 
   4   2  18       12.71        9.01     12.54 o 
   5   2  18       55.47       48.33     15.92 o 
   6   2  18        9.39       25.73     16.77 o 
   7   2  18       25.80       27.98     19.05 o 
   8   2  18        0.47        2.32     18.89 o 
   9   2  18        0.02        4.39     23.75 o 
 -11   3  18       36.06       25.67     28.60 o 
 -10   3  18       70.80       68.70     30.40 o 
  -9   3  18      367.39      444.26     49.67 o 
  -8   3  18       27.76       15.83     22.64 o 
  -7   3  18       42.04       43.58     23.47 o 
  -6   3  18       28.68       20.21     14.90 o 
  -5   3  18       99.51      101.07     20.06 o 
  -4   3  18       52.89       29.00     15.76 o 
  -3   3  18       89.58       96.00     21.36 o 
  -2   3  18       18.90       22.27     12.95 o 
  -1   3  18      938.73      896.79     30.49 o 
   0   3  18       89.27       66.22     14.66 o 
   1   3  18       28.15       21.48     12.25 o 
   2   3  18       82.36       92.95     29.46 o 
   3   3  18       41.31       21.93     12.37 o 
   4   3  18       39.46       35.04     21.39 o 
   5   3  18       11.89        0.97     16.93 o 
   6   3  18        7.68      -11.55     17.03 o 
   7   3  18       46.23       41.55     21.82 o 
   8   3  18        2.22      -10.47     20.11 o 
 -10   4  18        0.84      -18.58     24.87 o 
  -9   4  18       19.44       -6.11     24.54 o 
  -8   4  18        0.25       -8.38     24.75 o 
  -7   4  18       39.02       14.37     23.99 o 
  -6   4  18      375.34      457.78     57.95 o 
  -5   4  18      123.88      141.55     27.11 o 
  -4   4  18      427.25      480.56     51.36 o 
  -3   4  18      845.50      739.84     29.66 o 
  -2   4  18      273.69      344.13     41.62 o 
  -1   4  18      288.55      340.38     29.30 o 
   0   4  18      238.43      364.40     29.29 o 
   1   4  18       35.66        7.68     12.64 o 
   2   4  18      288.85      319.28     29.43 o 
   3   4  18      225.54      228.69     41.02 o 
   4   4  18       31.13       11.09     16.05 o 
   5   4  18       28.83       12.96     20.58 o 
   6   4  18      127.88      134.23     29.98 o 
   7   4  18       23.30       13.41     29.13 o 
   8   4  18       16.35       12.19     24.61 o 
  -9   5  18        9.92       -9.86     27.19 o 
  -8   5  18        0.09      -22.05     23.75 o 
  -7   5  18        5.11        5.67     23.91 o 
  -6   5  18        8.95       -9.51     25.97 o 
  -5   5  18      323.00      435.12     46.22 o 
  -4   5  18       52.41       42.89     15.41 o 
  -3   5  18      180.92      233.87     31.27 o 
  -2   5  18       66.46       71.61     19.16 o 
  -1   5  18      225.94      254.99     28.00 o 
   0   5  18      432.68      407.27     25.91 o 
   1   5  18       31.55        3.47     14.52 o 
   2   5  18        7.68       -2.68     14.34 o 
   3   5  18        0.08      -20.34     14.88 o 
   4   5  18       77.47       65.41     25.35 o 
   5   5  18      114.17      102.06     30.36 o 
   6   5  18        0.00      -11.83     20.27 o 
   7   5  18        0.04      -26.31     22.84 o 
  -8   6  18        0.12      -26.83     25.71 o 
  -7   6  18        5.76       -7.73     24.10 o 
  -6   6  18       88.25      102.41     34.53 o 
  -5   6  18        2.39      -23.98     24.26 o 
  -4   6  18       44.25       33.53     15.48 o 
  -3   6  18        3.69      -12.31     14.64 o 
  -2   6  18      130.24      168.03     35.94 o 
  -1   6  18       14.72       -5.02     14.94 o 
   0   6  18        2.65        1.10     14.68 o 
   1   6  18        9.11      -15.05     15.04 o 
   2   6  18       16.63       11.29     17.30 o 
   3   6  18        5.58      -10.95     18.82 o 
   4   6  18        1.01      -25.24     22.50 o 
   5   6  18        0.68       -3.93     22.44 o 
   6   6  18        5.74        1.43     36.47 o 
  -7   7  18        0.99       13.18     29.74 o 
  -6   7  18       12.56       37.50     34.39 o 
  -5   7  18       55.07       61.63     34.08 o 
  -4   7  18        8.25        5.37     26.32 o 
  -3   7  18       71.97       91.10     22.07 o 
  -2   7  18        0.44       -7.01     17.71 o 
  -1   7  18        8.48       -2.19     16.76 o 
   0   7  18        0.78        0.52     17.54 o 
   1   7  18        0.91        4.65     18.28 o 
   2   7  18       26.82       -4.27     21.82 o 
   3   7  18        0.39       22.30     24.82 o 
   4   7  18       58.90      112.08     33.13 o 
   5   7  18       20.51        8.51     27.54 o 
  -4   8  18      239.00      204.13     43.10 o 
  -3   8  18      139.97      112.98     37.25 o 
  -2   8  18      139.87      181.87     49.38 o 
  -1   8  18       15.99        8.97     19.70 o 
   0   8  18      117.00      101.19     38.37 o 
   1   8  18       48.90       56.67     27.91 o 
   2   8  18       17.68        3.42     34.30 o 
 -11   0  19        1.65      -33.28     22.18 o 
  -9   0  19       18.33       18.35     19.62 o 
  -7   0  19      128.02      108.49     55.11 o 
  -5   0  19       37.69       51.25     17.46 o 
  -3   0  19      315.17      287.29     26.12 o 
  -1   0  19       34.79       25.51     17.29 o 
   1   0  19       11.62       20.77     17.01 o 
   3   0  19       67.36       65.03     19.74 o 
   5   0  19       78.54       68.10     21.06 o 
   7   0  19      123.94      107.61     24.94 o 
 -11   1  19       22.61       25.37     30.33 o 
 -10   1  19       19.97       27.38     29.02 o 
  -9   1  19        1.30       -7.79     19.53 o 
  -8   1  19       11.52        5.23     13.81 o 
  -7   1  19       12.50        4.83     14.49 o 
  -6   1  19        4.88      -16.48     11.72 o 
  -5   1  19      313.26      375.39     28.94 o 
  -4   1  19       27.96       11.62     12.70 o 
  -3   1  19      150.28      193.55     22.06 o 
  -2   1  19        0.05       -2.42     11.08 o 
  -1   1  19      124.34      166.60     22.90 o 
   0   1  19        2.29       -3.61      8.95 o 
   1   1  19      264.43      275.93     23.93 o 
   2   1  19      121.15      126.49     18.17 o 
   3   1  19       12.99       16.69     12.59 o 
   4   1  19       90.46       91.76     17.68 o 
   5   1  19       16.59       23.96     10.77 o 
   6   1  19       28.01       29.82     12.30 o 
   7   1  19       23.45        5.64     14.86 o 
   8   1  19       11.20      -32.18     21.45 o 
   9   1  19        0.05       10.84     43.94 o 
 -11   2  19        0.02      -30.55     31.26 o 
 -10   2  19       18.93       15.45     23.86 o 
  -9   2  19       40.95       74.68     26.54 o 
  -8   2  19      236.46      286.23     65.49 o 
  -7   2  19      114.76      115.46     26.56 o 
  -6   2  19      117.11      127.86     21.58 o 
  -5   2  19       56.83       49.49     16.83 o 
  -4   2  19       24.80       23.07     13.16 o 
  -3   2  19       16.48        8.34     12.79 o 
  -2   2  19        3.71       10.20     13.81 o 
  -1   2  19      796.35      819.93     28.92 o 
   0   2  19     1106.07     1012.25     31.94 o 
   1   2  19      432.74      417.15     20.77 o 
   2   2  19       45.10       33.68     12.87 o 
   3   2  19      115.24      148.68     23.84 o 
   4   2  19      404.20      417.85     22.53 o 
   5   2  19       31.45       62.10     16.64 o 
   6   2  19     1059.82     1074.71     40.53 o 
   7   2  19      115.46      106.18     23.26 o 
   8   2  19        2.42       -1.40     18.87 o 
 -10   3  19       10.41      -19.71     22.42 o 
  -9   3  19        0.29      -30.75     26.22 o 
  -8   3  19      311.32      315.49     43.84 o 
  -7   3  19      107.93      125.19     29.71 o 
  -6   3  19      497.26      490.19     26.16 o 
  -5   3  19       28.82       23.84     16.33 o 
  -4   3  19      487.86      474.84     24.87 o 
  -3   3  19      546.38      512.92     26.10 o 
  -2   3  19       26.18       32.27     13.86 o 
  -1   3  19      367.26      332.34     24.14 o 
   0   3  19       79.97       85.15     31.16 o 
   1   3  19      174.93      157.07     20.32 o 
   2   3  19       62.68       66.53     17.15 o 
   3   3  19      329.49      409.78     31.61 o 
   4   3  19      100.93       82.57     24.97 o 
   5   3  19        6.43        9.19     17.61 o 
   6   3  19        0.35      -13.31     19.94 o 
   7   3  19        0.39      -14.02     20.80 o 
   8   3  19        5.20      -15.41     18.31 o 
 -10   4  19        3.58      -29.94     24.83 o 
  -9   4  19        9.55      -26.54     24.90 o 
  -8   4  19       82.73       51.03     28.69 o 
  -7   4  19       33.45        5.00     24.18 o 
  -6   4  19      145.21      175.21     26.14 o 
  -5   4  19       44.96       29.29     18.64 o 
  -4   4  19      119.38      166.56     25.28 o 
  -3   4  19      503.27      485.66     23.47 o 
  -2   4  19      313.21      294.52     28.05 o 
  -1   4  19      243.92      295.23     33.37 o 
   0   4  19       84.38       83.06     18.40 o 
   1   4  19        1.12       -4.47     13.51 o 
   2   4  19       39.84       40.49     21.92 o 
   3   4  19       13.52        6.06     15.74 o 
   4   4  19        4.89      -28.01     18.68 o 
   5   4  19        0.23      -11.54     18.61 o 
   6   4  19       26.62        8.61     23.02 o 
   7   4  19        2.20      -12.61     29.94 o 
  -9   5  19        1.60      -11.05     27.33 o 
  -8   5  19        1.37       -8.30     24.31 o 
  -7   5  19        3.92      -16.27     25.40 o 
  -6   5  19        9.03        6.93     25.40 o 
  -5   5  19        2.63      -15.56     16.91 o 
  -4   5  19       20.46       26.36     14.80 o 
  -3   5  19       11.36       -5.85     14.10 o 
  -2   5  19        1.55       -7.99     13.62 o 
  -1   5  19      107.98       97.95     20.74 o 
   0   5  19       75.83       44.37     18.44 o 
   1   5  19        8.04       -7.52     13.91 o 
   2   5  19        5.41       -4.00     14.59 o 
   3   5  19       25.91       13.39     17.87 o 
   4   5  19       80.74       94.84     29.11 o 
   5   5  19      128.04      174.28     35.47 o 
   6   5  19        0.01       -5.09     23.65 o 
   7   5  19        3.92      -12.21     23.60 o 
  -8   6  19        0.00      -23.63     29.15 o 
  -7   6  19        4.58        3.82     28.69 o 
  -6   6  19        4.29       -5.22     23.71 o 
  -5   6  19       64.87       79.11     34.75 o 
  -4   6  19        1.40       -8.08     14.43 o 
  -3   6  19        3.87        8.18     16.32 o 
  -2   6  19        4.74       -3.63     16.35 o 
  -1   6  19       14.16       17.27     18.04 o 
   0   6  19       35.57       38.19     18.53 o 
   1   6  19        0.56      -19.37     15.95 o 
   2   6  19        0.79       -7.85     16.74 o 
   3   6  19       61.46       46.81     24.53 o 
   4   6  19       12.61        3.73     21.75 o 
   5   6  19        3.90      -31.24     23.62 o 
  -6   7  19       40.50       15.79     32.84 o 
  -5   7  19       32.18       10.44     29.98 o 
  -4   7  19       60.29       38.94     32.39 o 
  -3   7  19       42.92       41.20     18.58 o 
  -2   7  19       30.55       23.93     19.61 o 
  -1   7  19        0.02      -12.04     17.13 o 
   0   7  19      100.72      143.94     39.09 o 
   1   7  19        2.85      -12.58     17.67 o 
   2   7  19       16.23        5.35     23.28 o 
   3   7  19       19.34        9.04     25.46 o 
   4   7  19        3.46       -8.49     24.31 o 
  -3   8  19       71.67       84.76     32.93 o 
  -2   8  19        0.06      -18.18     20.00 o 
  -1   8  19       77.02       91.71     25.97 o 
   0   8  19       12.91       -7.33     20.56 o 
   1   8  19       74.21       97.73     32.48 o 
  -8   0  20       35.57       34.16     34.16 o 
  -6   0  20       30.01       -4.47     26.44 o 
  -4   0  20       31.00       22.82     23.88 o 
  -2   0  20      580.84      520.36     39.12 o 
   0   0  20      428.43      412.49     35.08 o 
   2   0  20        4.34      -25.73     17.15 o 
   4   0  20       10.08       10.85     15.91 o 
   6   0  20      344.72      359.34     30.04 o 
 -11   1  20       36.40       27.64     32.18 o 
 -10   1  20       11.18       -4.64     26.44 o 
  -9   1  20       23.16      -14.64     20.45 o 
  -8   1  20        5.34      -22.46     14.97 o 
  -7   1  20       11.31        2.66     14.91 o 
  -6   1  20      108.60      121.94     20.69 o 
  -5   1  20        0.04       -2.52     13.14 o 
  -4   1  20        2.64      -17.32     11.54 o 
  -3   1  20        4.26      -13.06      9.02 o 
  -2   1  20       25.07       23.66     12.28 o 
  -1   1  20      112.06      128.95     22.64 o 
   0   1  20        4.10       10.22     12.12 o 
   1   1  20        0.23        0.63      9.96 o 
   2   1  20       41.01       40.83     13.87 o 
   3   1  20      122.84      103.72     18.86 o 
   4   1  20        3.13        1.46     12.86 o 
   5   1  20      189.09      201.88     23.77 o 
   6   1  20       17.71        4.55     11.27 o 
   7   1  20       87.92      136.79     24.86 o 
   8   1  20        4.08      -24.28     21.02 o 
 -10   2  20        5.62      -24.86     22.31 o 
  -9   2  20       20.74      -11.10     20.07 o 
  -8   2  20      142.23      211.69     97.88 o 
  -7   2  20       59.13       44.33     33.34 o 
  -6   2  20        0.56      -12.47     13.82 o 
  -5   2  20        4.31      -15.50     13.05 o 
  -4   2  20      116.13      105.41     19.83 o 
  -3   2  20      402.70      367.69     31.64 o 
  -2   2  20       11.06        9.57     15.08 o 
  -1   2  20       36.64       45.40     13.68 o 
   0   2  20        0.34        6.84     11.77 o 
   1   2  20        5.59       11.07     12.00 o 
   2   2  20       11.05        0.55     11.08 o 
   3   2  20       42.44       32.84     13.47 o 
   4   2  20      396.15      370.45     21.68 o 
   5   2  20      504.92      485.83     24.84 o 
   6   2  20      312.29      337.88     39.04 o 
   7   2  20       76.09       27.94     19.75 o 
   8   2  20        1.23      -26.00     17.40 o 
 -10   3  20       57.90       16.50     27.45 o 
  -9   3  20      135.14      108.12     32.40 o 
  -8   3  20       58.05       70.48     32.35 o 
  -7   3  20      416.99      444.08     51.92 o 
  -6   3  20        0.17       -2.48     14.93 o 
  -5   3  20        3.85        5.43     13.65 o 
  -4   3  20      500.17      473.44     25.89 o 
  -3   3  20     1989.84     2011.73     51.95 o 
  -2   3  20     3744.11     3762.19     80.05 o 
  -1   3  20       47.57       59.79     16.77 o 
   0   3  20      289.42      335.52     28.04 o 
   1   3  20       31.24       26.55     14.62 o 
   2   3  20      664.16      651.48     39.47 o 
   3   3  20      134.69      179.94     24.14 o 
   4   3  20      296.17      301.70     29.75 o 
   5   3  20        6.30        7.08     20.00 o 
   6   3  20       83.56       82.81     27.15 o 
   7   3  20       48.61       39.57     26.65 o 
  -9   4  20       13.05        6.52     28.43 o 
  -8   4  20      153.28      217.14     39.83 o 
  -7   4  20        1.28      -31.71     22.62 o 
  -6   4  20       12.13        1.65     17.22 o 
  -5   4  20       58.38       46.57     20.31 o 
  -4   4  20      316.27      419.12     34.67 o 
  -3   4  20        4.47       -5.83     11.85 o 
  -2   4  20       99.78      110.44     19.86 o 
  -1   4  20        1.19      -17.44     12.16 o 
   0   4  20       81.76       62.40     17.87 o 
   1   4  20       54.68       42.75     16.88 o 
   2   4  20      206.95      162.05     24.32 o 
   3   4  20       12.75        3.37     15.13 o 
   4   4  20       29.97       18.14     19.80 o 
   5   4  20        0.88      -29.26     20.33 o 
   6   4  20       11.89        3.33     23.97 o 
   7   4  20        1.58       -4.32     21.67 o 
  -8   5  20        5.16        6.72     27.57 o 
  -7   5  20       27.12       29.09     29.19 o 
  -6   5  20       48.24       26.47     28.64 o 
  -5   5  20        7.36       -6.01     17.27 o 
  -4   5  20       42.49       41.15     16.10 o 
  -3   5  20        2.21      -20.29     13.53 o 
  -2   5  20        1.92      -18.81     13.42 o 
  -1   5  20       56.55       80.88     20.20 o 
   0   5  20        0.35      -17.59     13.69 o 
   1   5  20      109.44       85.70     21.59 o 
   2   5  20       14.30       -4.41     15.16 o 
   3   5  20        5.96       -9.36     16.61 o 
   4   5  20       43.96       56.52     25.16 o 
   5   5  20        1.66      -19.96     22.19 o 
   6   5  20        2.82      -21.59     23.54 o 
  -7   6  20        0.94      -39.29     28.74 o 
  -6   6  20       50.47       64.86     39.19 o 
  -5   6  20        0.73        6.60     29.20 o 
  -4   6  20       25.55        7.39     18.69 o 
  -3   6  20       16.39       28.68     17.35 o 
  -2   6  20        0.16       -6.03     16.12 o 
  -1   6  20        0.39       -1.98     19.03 o 
   0   6  20       86.58       80.22     22.34 o 
   1   6  20       12.49      -15.86     15.80 o 
   2   6  20       10.51      -22.13     16.80 o 
   3   6  20       16.33        9.50     23.05 o 
   4   6  20        0.64      -11.55     22.49 o 
   5   6  20       17.43       -1.49     25.36 o 
  -5   7  20       13.71       21.92     51.07 o 
  -4   7  20       20.87        6.12     30.09 o 
  -3   7  20        1.41        2.95     16.45 o 
  -2   7  20        5.30       -3.76     17.23 o 
  -1   7  20       11.70       15.19     20.68 o 
   0   7  20        0.47       -9.40     17.19 o 
   1   7  20      127.90      131.91     27.56 o 
   2   7  20        1.44       15.15     23.94 o 
   3   7  20        0.02       19.16     25.12 o 
  -9   0  21       26.23        6.80     35.86 o 
  -7   0  21       55.10        5.24     29.27 o 
  -5   0  21      156.27      178.60     42.74 o 
  -3   0  21       24.57       46.92     25.94 o 
  -1   0  21       11.45        1.56     19.42 o 
   1   0  21      529.32      556.72     41.89 o 
   3   0  21        7.64       -5.34     17.12 o 
   5   0  21       29.44       16.89     17.76 o 
   7   0  21       64.26       82.43     34.80 o 
 -10   1  21        2.61        0.96     24.94 o 
  -9   1  21        8.52       12.22     22.86 o 
  -8   1  21        8.32        8.52     15.31 o 
  -7   1  21        6.61      -19.20     13.17 o 
  -6   1  21       53.42       20.62     15.50 o 
  -5   1  21       14.38        1.00     13.96 o 
  -4   1  21        2.82      -11.64     12.56 o 
  -3   1  21        8.33        1.85     12.31 o 
  -2   1  21       32.85       11.07     12.51 o 
  -1   1  21       39.15       33.62     16.95 o 
   0   1  21      316.43      307.66     44.76 o 
   1   1  21       12.59      -14.60      9.99 o 
   2   1  21      123.32      123.33     19.61 o 
   3   1  21       89.45       75.96     17.50 o 
   4   1  21      253.69      357.25     30.87 o 
   5   1  21       67.94      105.59     19.61 o 
   6   1  21       46.18       46.06     17.74 o 
   7   1  21       11.44      -21.05     16.79 o 
   8   1  21        0.79       -2.83     29.41 o 
 -10   2  21        4.36       14.52     26.96 o 
  -9   2  21       14.62      -15.26     23.08 o 
  -8   2  21       21.91       23.14     23.06 o 
  -7   2  21        7.07       -1.89     15.88 o 
  -6   2  21        0.12      -15.91     13.70 o 
  -5   2  21        0.08      -13.85     13.60 o 
  -4   2  21        0.87       -9.51     12.38 o 
  -3   2  21       17.55       13.70     15.19 o 
  -2   2  21       45.50       27.37     19.11 o 
  -1   2  21      212.15      226.91     24.14 o 
   0   2  21        4.12        2.36     11.29 o 
   1   2  21        6.00       -8.75     11.33 o 
   2   2  21        0.15      -12.60     12.26 o 
   3   2  21      112.76      149.52     21.61 o 
   4   2  21      110.15      148.78     22.09 o 
   5   2  21      135.71      176.94     39.60 o 
   6   2  21       11.89      -11.31     18.52 o 
   7   2  21        0.33      -30.11     25.55 o 
  -9   3  21        4.19       -5.77     24.67 o 
  -8   3  21       14.73       13.02     22.87 o 
  -7   3  21        3.99       -4.69     15.61 o 
  -6   3  21       44.46       54.41     18.58 o 
  -5   3  21        4.78      -16.44     14.27 o 
  -4   3  21      199.00      207.98     30.70 o 
  -3   3  21     1819.69     1849.30     81.03 o 
  -2   3  21      593.38      568.69     41.30 o 
  -1   3  21      785.68      720.33     29.67 o 
   0   3  21       12.21       11.86     13.69 o 
   1   3  21       29.43       24.10     18.44 o 
   2   3  21      156.22      150.49     22.96 o 
   3   3  21     2078.30     1901.78     61.68 o 
   4   3  21      340.74      462.07     39.25 o 
   5   3  21      747.02      715.65     86.01 o 
   6   3  21      190.66      210.29     35.86 o 
   7   3  21       75.74       64.65     28.37 o 
  -9   4  21       26.52       32.03     31.91 o 
  -8   4  21        5.05      -32.70     21.80 o 
  -7   4  21        9.19      -29.17     23.82 o 
  -6   4  21        0.21      -20.08     15.70 o 
  -5   4  21        2.60      -10.58     15.49 o 
  -4   4  21        6.81        8.53     16.97 o 
  -3   4  21       20.11       15.21     12.96 o 
  -2   4  21      172.56      155.18     32.37 o 
  -1   4  21       11.82      -11.42     13.16 o 
   0   4  21      101.93      110.19     25.12 o 
   1   4  21       62.57       57.75     18.90 o 
   2   4  21       88.91      122.73     45.18 o 
   3   4  21        0.01      -21.74     15.45 o 
   4   4  21       94.28       90.93     60.95 o 
   5   4  21        3.74       -5.60     20.92 o 
   6   4  21       19.40        8.88     23.65 o 
  -8   5  21        0.29      -16.39     28.93 o 
  -7   5  21        8.81      -16.75     24.55 o 
  -6   5  21       18.70       24.68     36.08 o 
  -5   5  21        4.37       14.11     19.79 o 
  -4   5  21        9.88      -12.95     16.55 o 
  -3   5  21        0.00       -5.62     13.05 o 
  -2   5  21       17.60       -2.80     15.15 o 
  -1   5  21       41.27       39.14     18.14 o 
   0   5  21       31.18       27.65     17.66 o 
   1   5  21        0.03      -10.09     15.80 o 
   2   5  21       29.94       21.60     18.14 o 
   3   5  21        1.40       -3.92     20.72 o 
   4   5  21        6.11        8.17     21.46 o 
   5   5  21        0.34      -14.93     22.42 o 
  -7   6  21        0.92      -23.18     30.19 o 
  -6   6  21        0.16      -23.81     29.42 o 
  -5   6  21       21.95       -6.35     28.84 o 
  -4   6  21      118.76      123.24     22.00 o 
  -3   6  21        1.66      -21.15     14.10 o 
  -2   6  21        1.25      -13.93     15.30 o 
  -1   6  21       16.80       21.38     18.53 o 
   0   6  21        0.76      -17.60     16.03 o 
   1   6  21        0.37      -14.19     15.78 o 
   2   6  21        1.85      -16.87     17.20 o 
   3   6  21        6.76      -19.09     22.04 o 
   4   6  21       27.60       30.60     25.14 o 
  -4   7  21        0.08        0.19     27.56 o 
  -3   7  21        2.67      -15.01     16.24 o 
  -2   7  21        0.60      -23.72     18.24 o 
  -1   7  21        3.94      -16.61     18.55 o 
   0   7  21        2.41      -13.47     18.58 o 
   1   7  21        9.86       -6.87     18.85 o 
   2   7  21        3.89      -16.80     22.00 o 
  -8   0  22        2.89      -36.00     27.43 o 
  -6   0  22      108.41      140.76     37.00 o 
  -4   0  22      118.92      120.63     37.92 o 
  -2   0  22       66.88       57.90     27.36 o 
   0   0  22      347.45      383.29     51.17 o 
   2   0  22      443.00      416.46     38.13 o 
   4   0  22        0.12       -0.10     17.01 o 
   6   0  22       10.98       -2.07     17.02 o 
 -10   1  22        9.86       15.10     43.30 o 
  -9   1  22        2.56      -15.31     36.36 o 
  -8   1  22       22.23        3.95     23.09 o 
  -7   1  22       15.90        5.71     21.60 o 
  -6   1  22       15.86       20.93     20.06 o 
  -5   1  22        9.19       -5.86     17.50 o 
  -4   1  22       11.68        8.27     17.06 o 
  -3   1  22        7.11        0.27     16.01 o 
  -2   1  22       21.02       12.11     16.02 o 
  -1   1  22        7.83       -7.09     13.86 o 
   0   1  22       21.66       30.88     16.98 o 
   1   1  22       32.56        9.59     13.03 o 
   2   1  22       72.94       70.81     17.83 o 
   3   1  22       58.28       46.98     16.53 o 
   4   1  22       16.05       15.96     13.39 o 
   5   1  22        7.18       10.16     16.85 o 
   6   1  22       40.31        8.21     15.40 o 
   7   1  22        2.97       -0.60     26.68 o 
  -9   2  22        4.54      -21.45     23.02 o 
  -8   2  22        1.75      -15.22     19.88 o 
  -7   2  22       74.32      102.92     22.88 o 
  -6   2  22       50.87       37.87     18.88 o 
  -5   2  22      400.75      389.88     31.62 o 
  -4   2  22      303.49      388.21     74.65 o 
  -3   2  22      267.73      353.28     30.43 o 
  -2   2  22      129.59      191.85     29.79 o 
  -1   2  22        0.75        8.99     16.87 o 
   0   2  22        6.51       -2.00     12.83 o 
   1   2  22       28.31       10.66     13.64 o 
   2   2  22      110.71       84.72     19.32 o 
   3   2  22        0.02      -14.89     13.44 o 
   4   2  22      319.76      415.02     33.08 o 
   5   2  22        7.17        8.06     15.40 o 
   6   2  22        5.31        0.64     20.37 o 
   7   2  22        0.57        5.66     21.85 o 
  -9   3  22       72.15       58.93     30.73 o 
  -8   3  22        0.07      -27.33     22.19 o 
  -7   3  22       36.73       59.41     20.75 o 
  -6   3  22       27.94       38.27     19.37 o 
  -5   3  22        0.42        3.54     16.71 o 
  -4   3  22       15.12        8.37     16.04 o 
  -3   3  22       20.78       55.64     20.23 o 
  -2   3  22      105.26      115.95     25.73 o 
  -1   3  22       45.60       43.27     15.39 o 
   0   3  22        3.57      -18.57     12.38 o 
   1   3  22      132.95       93.37     20.44 o 
   2   3  22      488.20      456.39     32.70 o 
   3   3  22      127.35      198.72     25.71 o 
   4   3  22      386.18      377.27     43.45 o 
   5   3  22        0.83        1.39     21.25 o 
   6   3  22        3.46       -3.41     22.15 o 
  -8   4  22      136.05      151.45     35.71 o 
  -7   4  22       56.72       53.31     28.73 o 
  -6   4  22       41.30       16.77     18.25 o 
  -5   4  22       16.20       -8.53     16.25 o 
  -4   4  22       10.36        3.49     16.94 o 
  -3   4  22        9.84       -4.95     16.78 o 
  -2   4  22       82.04       84.06     20.88 o 
  -1   4  22        6.57       12.31     15.53 o 
   0   4  22        2.78       -7.06     13.34 o 
   1   4  22        3.58      -19.88     13.25 o 
   2   4  22       29.39       19.75     21.38 o 
   3   4  22       38.75       32.88     19.50 o 
   4   4  22        8.19        4.84     19.34 o 
   5   4  22       59.20       95.31     30.05 o 
   6   4  22       49.82       58.60     28.34 o 
  -7   5  22       29.52        3.06     31.30 o 
  -6   5  22       14.00      -24.69     27.54 o 
  -5   5  22        2.27      -20.02     16.44 o 
  -4   5  22       16.58       10.01     19.78 o 
  -3   5  22       10.37        9.28     15.02 o 
  -2   5  22        1.68      -18.16     14.37 o 
  -1   5  22        1.19      -20.96     13.97 o 
   0   5  22        0.02      -15.61     15.37 o 
   1   5  22        3.04      -21.68     15.86 o 
   2   5  22       33.35       44.95     20.10 o 
   3   5  22       56.64       40.40     24.63 o 
   4   5  22        4.46        0.32     22.90 o 
   5   5  22       37.04       71.27     30.13 o 
  -6   6  22        2.24        1.76     30.41 o 
  -5   6  22        4.20       13.40     30.50 o 
  -4   6  22        3.37      -20.41     15.23 o 
  -3   6  22        0.62      -17.80     15.31 o 
  -2   6  22       64.14       60.41     21.99 o 
  -1   6  22        7.52       -0.60     18.57 o 
   0   6  22       15.08      -14.25     17.09 o 
   1   6  22       12.35      -11.59     18.11 o 
   2   6  22       20.79       15.16     20.45 o 
   3   6  22        0.12      -13.92     22.76 o 
  -3   7  22       18.46       14.95     18.98 o 
  -2   7  22        1.30      -17.77     19.31 o 
  -1   7  22       36.43       -1.69     21.13 o 
   0   7  22        9.61      -18.12     20.39 o 
  -9   0  23        6.28        6.59     39.83 o 
  -7   0  23        6.33       -4.54     29.13 o 
  -5   0  23       41.85       21.48     29.20 o 
  -3   0  23       13.36        9.99     21.69 o 
  -1   0  23       10.12       10.91     20.06 o 
   1   0  23      314.80      374.08     52.80 o 
   3   0  23      236.02      313.48     50.53 o 
   5   0  23      144.69      221.18    104.04 o 
  -9   1  23       97.34      124.46     55.42 o 
  -8   1  23       16.79        9.18     23.59 o 
  -7   1  23        1.28      -20.56     20.82 o 
  -6   1  23      358.87      473.34     47.91 o 
  -5   1  23       39.90       17.54     20.35 o 
  -4   1  23      211.98      279.60     35.92 o 
  -3   1  23       63.15       82.96     21.01 o 
  -2   1  23      103.60      128.43     23.92 o 
  -1   1  23        4.97       -7.47     15.08 o 
   0   1  23       94.18       98.67     22.41 o 
   1   1  23      118.56       79.18     35.72 o 
   2   1  23        0.00       -0.21     12.38 o 
   3   1  23        3.52       -9.28     13.23 o 
   4   1  23        0.96      -18.56     12.47 o 
   5   1  23        0.00       -8.18     13.45 o 
   6   1  23        1.87      -17.73     19.16 o 
   7   1  23        2.30       -3.85     21.86 o 
  -9   2  23       22.60       21.76     42.03 o 
  -8   2  23      223.56      241.34     76.51 o 
  -7   2  23       43.75       37.60     19.96 o 
  -6   2  23        1.27       -6.85     16.13 o 
  -5   2  23       15.35       -5.81     15.55 o 
  -4   2  23       21.49       29.99     17.34 o 
  -3   2  23      340.90      352.33     29.90 o 
  -2   2  23      371.92      352.66     38.65 o 
  -1   2  23      124.74      134.56     26.74 o 
   0   2  23       49.37       34.98     14.90 o 
   1   2  23      164.29      158.59     23.46 o 
   2   2  23       67.87       81.70     19.64 o 
   3   2  23       10.37        8.80     15.36 o 
   4   2  23        8.54       10.88     15.09 o 
   5   2  23        4.19       -1.11     17.55 o 
   6   2  23        3.84      -10.26     19.71 o 
  -8   3  23        1.59      -24.23     22.61 o 
  -7   3  23        0.06      -24.31     22.19 o 
  -6   3  23       43.89       27.64     19.49 o 
  -5   3  23       82.61       65.65     21.23 o 
  -4   3  23       78.88       84.78     21.16 o 
  -3   3  23       26.17       30.81     17.97 o 
  -2   3  23      236.37      206.35     44.40 o 
  -1   3  23      113.86       95.12     19.23 o 
   0   3  23       14.63       17.96     14.42 o 
   1   3  23       52.41       40.82     17.28 o 
   2   3  23        9.38       -4.73     15.45 o 
   3   3  23       34.40       38.92     17.20 o 
   4   3  23       71.04       93.23     27.40 o 
   5   3  23        1.72        4.71     20.82 o 
   6   3  23        1.19        4.78     21.23 o 
  -8   4  23       41.08       21.71     28.81 o 
  -7   4  23      104.18       55.92     32.57 o 
  -6   4  23       79.06       79.35     24.07 o 
  -5   4  23        1.92       -5.44     16.44 o 
  -4   4  23       77.05       77.93     21.38 o 
  -3   4  23      127.18      188.64     48.95 o 
  -2   4  23       94.84      120.58     21.47 o 
  -1   4  23      176.94      166.44     24.78 o 
   0   4  23       68.26       34.45     16.95 o 
   1   4  23       92.24       83.38     21.13 o 
   2   4  23        0.00       -9.66     15.66 o 
   3   4  23      103.48      104.44     23.27 o 
   4   4  23      131.73      161.19     33.97 o 
   5   4  23       65.48       70.89     29.25 o 
  -7   5  23       12.38        0.25     31.82 o 
  -6   5  23       44.56       24.36     46.64 o 
  -5   5  23        4.60       16.19     20.87 o 
  -4   5  23        2.89       -8.22     18.51 o 
  -3   5  23        9.72       11.43     15.26 o 
  -2   5  23        1.95       -0.79     15.70 o 
  -1   5  23       11.12       10.91     16.26 o 
   0   5  23        2.98       -2.61     16.46 o 
   1   5  23       87.39       66.16     23.01 o 
   2   5  23       21.62       24.07     20.02 o 
   3   5  23       12.16        2.60     38.10 o 
   4   5  23        0.26      -16.86     21.72 o 
  -5   6  23       35.36       54.42     37.60 o 
  -4   6  23        0.00      -29.11     20.29 o 
  -3   6  23       40.79       37.40     17.86 o 
  -2   6  23       17.38        5.27     17.55 o 
  -1   6  23       14.69       15.43     18.89 o 
   0   6  23        5.10      -26.78     17.85 o 
   1   6  23        8.83       -2.18     19.60 o 
   2   6  23        1.25       -3.63     24.18 o 
  -8   0  24        0.60      -16.80     32.32 o 
  -6   0  24       27.62       30.26     32.18 o 
  -4   0  24      153.41      135.09     41.75 o 
  -2   0  24        2.00      -22.82     21.62 o 
   0   0  24       10.25        9.50     23.67 o 
   2   0  24       38.01       28.99     28.56 o 
   4   0  24       93.21       61.73     31.96 o 
   6   0  24        1.42        4.54     20.43 o 
  -9   1  24       81.18      148.98     52.45 o 
  -8   1  24      175.26      255.51     42.14 o 
  -7   1  24       17.85       15.08     23.40 o 
  -6   1  24       34.67       39.84     24.20 o 
  -5   1  24      365.48      402.10     42.10 o 
  -4   1  24      705.20      641.29     36.65 o 
  -3   1  24      764.93      674.19     36.54 o 
  -2   1  24      265.98      322.05     37.32 o 
  -1   1  24      102.63       77.52     21.75 o 
   0   1  24       63.21       31.50     19.06 o 
   1   1  24        1.03       11.74     18.10 o 
   2   1  24       10.63        3.80     14.84 o 
   3   1  24        0.58       -7.53     14.71 o 
   4   1  24        4.16      -14.75     13.99 o 
   5   1  24       14.94       -8.95     15.26 o 
   6   1  24        0.54      -17.42     18.19 o 
  -8   2  24        4.28      -47.73     31.82 o 
  -7   2  24       28.32        0.56     21.89 o 
  -6   2  24       75.41       93.11     28.41 o 
  -5   2  24      140.64      185.75     38.20 o 
  -4   2  24      158.12      161.89     30.81 o 
  -3   2  24      339.99      331.73     44.19 o 
  -2   2  24       11.60      -11.20     21.86 o 
  -1   2  24       40.80       18.39     17.74 o 
   0   2  24        1.73      -14.10     18.75 o 
   1   2  24      119.75      166.30     23.80 o 
   2   2  24       20.72        4.82     14.45 o 
   3   2  24       28.25       26.57     17.12 o 
   4   2  24        1.38      -11.65     15.02 o 
   5   2  24        3.04      -18.17     13.22 o 
   6   2  24        4.01       -8.22     20.87 o 
  -8   3  24       14.51       20.28     27.90 o 
  -7   3  24        4.71       -5.36     19.91 o 
  -6   3  24       20.23        5.42     19.31 o 
  -5   3  24        1.33       -7.59     16.77 o 
  -4   3  24       12.02       -0.27     22.52 o 
  -3   3  24        0.13       -8.36     14.97 o 
  -2   3  24       11.58        5.18     19.28 o 
  -1   3  24      103.54      114.41     21.14 o 
   0   3  24       31.92       21.31     16.09 o 
   1   3  24        0.01      -18.09     14.83 o 
   2   3  24        3.68       -1.38     15.12 o 
   3   3  24       57.07       35.65     18.24 o 
   4   3  24        7.15       12.67     17.79 o 
   5   3  24        7.79       -3.59     21.23 o 
  -7   4  24        1.31      -13.59     24.80 o 
  -6   4  24        6.24      -19.80     19.05 o 
  -5   4  24        0.00        8.16     19.54 o 
  -4   4  24       10.10       12.64     18.95 o 
  -3   4  24        5.82      -18.46     18.13 o 
  -2   4  24       33.96       39.63     17.49 o 
  -1   4  24       91.80      111.73     22.06 o 
   0   4  24        2.63      -12.19     14.61 o 
   1   4  24        0.00       -8.89     15.34 o 
   2   4  24       75.01       81.03     23.10 o 
   3   4  24       21.84       42.00     20.09 o 
   4   4  24      228.38      346.57     43.34 o 
  -6   5  24       18.78       37.27     30.54 o 
  -5   5  24        6.09        5.69     20.95 o 
  -4   5  24        4.38      -12.32     19.40 o 
  -3   5  24      104.16       98.39     21.36 o 
  -2   5  24       67.15       44.62     18.63 o 
  -1   5  24        3.00      -11.82     16.59 o 
   0   5  24      224.09      327.37     38.12 o 
   1   5  24      168.82      181.75     55.52 o 
   2   5  24      123.48      102.20     26.32 o 
   3   5  24       31.53       14.63     25.62 o 
  -3   6  24        0.28      -25.19     16.79 o 
  -2   6  24        0.56       -4.12     19.08 o 
  -1   6  24       16.11       19.46     19.97 o 
   0   6  24        0.92      -25.23     18.00 o 
   1   6  24       20.31        5.63     20.15 o 
  -7   0  25       57.58       79.45     41.53 o 
  -5   0  25      461.95      558.49     73.28 o 
  -3   0  25        0.91       -6.59     25.73 o 
  -1   0  25       11.39       35.51     27.29 o 
   1   0  25      199.54      145.58     39.34 o 
   3   0  25       11.33      -16.51     23.67 o 
   5   0  25        0.28      -35.15     27.57 o 
  -8   1  25        1.41      -37.47     25.09 o 
  -7   1  25        6.80       -0.76     23.75 o 
  -6   1  25        0.45      -21.96     20.05 o 
  -5   1  25      309.11      345.15     43.80 o 
  -4   1  25     1183.07     1085.31     48.17 o 
  -3   1  25     1042.84      959.57     44.00 o 
  -2   1  25       75.55       96.30     25.12 o 
  -1   1  25       61.99       62.14     22.93 o 
   0   1  25      128.06      137.73     39.37 o 
   1   1  25      211.68      214.39     38.48 o 
   2   1  25      112.46       78.84     24.58 o 
   3   1  25       74.20       38.22     17.30 o 
   4   1  25       21.61       -5.32     14.92 o 
   5   1  25        3.64      -14.62     15.47 o 
  -8   2  25       26.10       -0.57     42.10 o 
  -7   2  25       13.63        4.44     25.42 o 
  -6   2  25       15.07      -18.16     20.70 o 
  -5   2  25        0.34       -7.95     20.82 o 
  -4   2  25       18.80       15.35     20.51 o 
  -3   2  25      115.99      111.01     41.04 o 
  -2   2  25       33.96       38.99     33.17 o 
  -1   2  25       74.25       64.97     23.00 o 
   0   2  25        1.31       -6.15     15.16 o 
   1   2  25       48.60       26.07     17.35 o 
   2   2  25        9.46       -1.20     15.03 o 
   3   2  25        0.86        5.18     14.44 o 
   4   2  25        9.13       14.25     17.58 o 
   5   2  25       38.34       35.91     23.89 o 
  -7   3  25        1.76        0.19     25.29 o 
  -6   3  25        5.79        9.81     19.75 o 
  -5   3  25        1.29      -12.57     17.40 o 
  -4   3  25        0.37       -6.98     17.14 o 
  -3   3  25        0.08      -22.66     15.13 o 
  -2   3  25        6.79        2.98     20.07 o 
  -1   3  25       24.25       23.91     19.83 o 
   0   3  25        3.47       -1.09     15.02 o 
   1   3  25        0.20      -14.33     13.05 o 
   2   3  25        2.22      -14.02     14.46 o 
   3   3  25      141.87      165.59     26.14 o 
   4   3  25      131.28      126.57     23.95 o 
  -6   4  25        1.51       -0.97     19.84 o 
  -5   4  25       21.54       28.37     21.20 o 
  -4   4  25       36.39       33.86     21.43 o 
  -3   4  25        2.56      -24.80     18.49 o 
  -2   4  25        0.85      -14.87     17.52 o 
  -1   4  25       34.71       39.10     18.47 o 
   0   4  25        2.51       -9.65     15.63 o 
   1   4  25        0.65      -17.23     14.68 o 
   2   4  25        4.28       -3.87     16.56 o 
   3   4  25       41.03       61.04     22.88 o 
  -5   5  25       15.29       -1.09     20.80 o 
  -4   5  25       25.68       30.91     21.91 o 
  -3   5  25       45.18       51.59     37.17 o 
  -2   5  25       25.45       33.12     19.72 o 
  -1   5  25       12.71       -8.06     17.62 o 
   0   5  25        3.96       -4.24     17.02 o 
   1   5  25      159.32      199.02     35.05 o 
   2   5  25      117.20      113.34     27.04 o 
  -8   0  26        2.01       -5.95     37.78 o 
  -6   0  26      186.95      262.31     52.02 o 
  -4   0  26      152.13      176.90     47.98 o 
  -2   0  26      244.45      215.25     48.48 o 
   0   0  26       22.88       17.58     24.24 o 
   2   0  26        1.06      -21.48     23.03 o 
   4   0  26       53.00       29.91     28.35 o 
  -7   1  26        1.16       -3.27     27.96 o 
  -6   1  26       18.16       -4.70     22.15 o 
  -5   1  26       79.45       92.83     28.66 o 
  -4   1  26       82.17      127.78     30.33 o 
  -3   1  26       95.45       97.14     26.44 o 
  -2   1  26       84.55      107.16     26.01 o 
  -1   1  26        5.53       12.08     18.18 o 
   0   1  26       79.53       89.50     25.46 o 
   1   1  26      285.62      249.51     34.27 o 
   2   1  26       57.65       27.68     20.47 o 
   3   1  26       95.76       74.98     25.01 o 
   4   1  26       18.12       20.50     17.62 o 
  -7   2  26       30.32       50.38     27.22 o 
  -6   2  26       18.66       -5.26     24.17 o 
  -5   2  26       46.13       50.57     28.53 o 
  -4   2  26       32.19        4.44     21.62 o 
  -3   2  26        6.54        9.29     20.10 o 
  -2   2  26       10.36        1.70     19.24 o 
  -1   2  26        3.26        2.92     17.23 o 
   0   2  26       22.72       24.26     21.47 o 
   1   2  26       57.67       48.57     22.31 o 
   2   2  26       94.64       79.22     20.72 o 
   3   2  26        3.68      -16.42     15.83 o 
   4   2  26       17.63       24.69     18.65 o 
  -6   3  26        0.01      -22.16     23.48 o 
  -5   3  26        4.48       -6.80     20.95 o 
  -4   3  26        3.16      -15.00     18.62 o 
  -3   3  26        3.52       -6.25     19.81 o 
  -2   3  26       31.73       -4.98     19.16 o 
  -1   3  26        0.22       -9.02     19.84 o 
   0   3  26       14.36       -8.13     15.14 o 
   1   3  26        2.15       -5.49     16.42 o 
   2   3  26       65.71       53.79     21.16 o 
   3   3  26        0.21       -5.28     16.39 o 
  -5   4  26        1.24       -8.63     20.40 o 
  -4   4  26       10.13      -24.57     16.92 o 
  -3   4  26        4.29       -0.18     19.63 o 
  -2   4  26        9.33        2.70     20.02 o 
  -1   4  26       30.84       38.79     18.94 o 
   0   4  26       30.99       42.26     18.27 o 
   1   4  26        2.02      -14.40     17.17 o 
   2   4  26       20.20       25.17     19.43 o 
  -3   5  26       40.69       43.47     24.24 o 
  -2   5  26        4.23       -1.06     18.62 o 
  -1   5  26        2.10        3.95     18.41 o 
   0   5  26        0.17      -10.92     17.51 o 
  -7   0  27       62.26       63.29     44.37 o 
  -5   0  27      119.54       90.08     44.30 o 
  -3   0  27       48.34       23.81     32.67 o 
  -1   0  27       20.44       23.60     28.85 o 
   1   0  27      115.33      120.84     34.94 o 
   3   0  27      151.37      132.96     40.89 o 
  -7   1  27       82.27      132.32     75.66 o 
  -6   1  27      112.93      168.27     37.26 o 
  -5   1  27       13.03      -17.83     23.07 o 
  -4   1  27        1.92       -5.03     19.13 o 
  -3   1  27       17.36       -1.21     20.05 o 
  -2   1  27       15.63       17.20     17.54 o 
  -1   1  27       31.03       40.19     21.90 o 
   0   1  27       22.25       14.41     20.60 o 
   1   1  27       46.61       18.59     20.92 o 
   2   1  27        0.86      -11.53     18.55 o 
   3   1  27        9.80        2.58     18.02 o 
  -6   2  27        0.00       -1.99     26.22 o 
  -5   2  27       14.95       -4.48     22.02 o 
  -4   2  27       27.22       14.87     21.69 o 
  -3   2  27        9.77        9.74     20.77 o 
  -2   2  27       33.65       34.94     23.58 o 
  -1   2  27        0.35       -7.05     19.37 o 
   0   2  27       11.64        3.24     19.61 o 
   1   2  27        2.80       -6.75     20.09 o 
   2   2  27        0.43       -3.54     16.53 o 
   3   2  27       15.01        3.76     17.41 o 
  -5   3  27        8.61       -5.31     21.63 o 
  -4   3  27        2.25      -24.09     19.89 o 
  -3   3  27        0.35        6.92     22.54 o 
  -2   3  27        3.57        0.51     22.15 o 
  -1   3  27       11.15        7.09     21.92 o 
   0   3  27        2.43        6.29     23.05 o 
   1   3  27        0.25       -0.53     17.66 o 
   2   3  27       60.23       38.88     21.52 o 
  -4   4  27       30.63       22.94     35.76 o 
  -3   4  27       27.40       51.33     28.75 o 
  -2   4  27       37.03       46.52     23.96 o 
  -1   4  27       13.66        9.10     17.95 o 
   0   4  27        5.54       -6.43     16.84 o 
  -6   0  28       45.72       57.55     43.09 o 
  -4   0  28      969.27      882.53     66.13 o 
  -2   0  28      121.84       87.81     35.51 o 
   0   0  28       38.73       20.20     26.22 o 
   2   0  28       73.02       60.31     36.29 o 
  -5   1  28      206.40      291.37     42.63 o 
  -4   1  28       67.51       36.45     24.92 o 
  -3   1  28        1.99        1.57     21.01 o 
  -2   1  28       65.65       25.77     21.80 o 
  -1   1  28      181.61      175.32     31.56 o 
   0   1  28        0.70       -5.80     20.12 o 
   1   1  28        2.38       -0.73     21.84 o 
   2   1  28        0.72       -5.13     16.82 o 
  -5   2  28        4.76       -8.79     22.69 o 
  -4   2  28        2.59      -26.52     20.15 o 
  -3   2  28        0.12      -25.34     19.86 o 
  -2   2  28        4.88        9.98     21.05 o 
  -1   2  28       20.43       10.74     22.15 o 
   0   2  28       61.09       59.23     39.02 o 
   1   2  28       63.33       87.19     38.13 o 
   2   2  28        6.91      -21.24     20.99 o 
  -4   3  28        0.71      -19.27     22.18 o 
  -3   3  28        0.06       -1.12     21.28 o 
  -2   3  28        6.15       -1.60     18.07 o 
  -1   3  28       14.45       32.28     24.24 o 
   0   3  28        6.16      -10.49     21.19 o 
  -3   0  29        9.66        5.32     33.59 o 
  -1   0  29      116.42      122.33     47.27 o 
   1   0  29       89.61       85.62     37.28 o 
  -4   1  29      274.40      278.82     41.89 o 
  -3   1  29      109.55      101.77     32.46 o 
  -2   1  29      207.83      254.35     38.64 o 
  -1   1  29        4.39      -12.21     21.55 o 
   0   1  29       16.11       11.93     20.90 o 
  -3   2  29        0.38       -7.41     21.98 o 
  -2   2  29        0.31        0.95     22.40 o 
  -1   2  29        4.88        4.10     23.39 o 
                                                 
